# Supplementary material for: Reciprocal expression of INSM1 and YAP1 defines subgroups in small cell lung cancer
Source: Oncotarget. 2017 Aug 28;8(43):73745–56. doi: 10.18632/oncotarget.20572 (PMC5650296; doi:10.18632/oncotarget.20572)
Supplement: Supplementary file 2 [file oncotarget-08-73745-s002.xlsx]

## Sheet: SORTED CCLE_significant
Gene name	raw_p value	bon_p value	fdr_p value	Cluster1 (RED)	Cluster2 (BLUE)	Cluster3 (GREEN)	fold change cluster 2/cluster 1	fold change cluster 3/cluster 1	fold change cluster 3/cluster 2
INSM1	5.74316e-05	1	0.0277955	11.5389	3.58658	12.9429	0.310825	1.12168	3.60871
HEPACAM2	0.000772029	1	0.0307757	9.13406	3.63577	12.7165	0.398046	1.39221	3.4976
SCN3A	0.000221301	1	0.0277955	8.95906	3.87457	12.3358	0.432475	1.37691	3.18378
PCSK1	0.000411338	1	0.0277955	9.57195	4.15088	8.38571	0.43365	0.876072	2.02023
SOX11	0.0011329	1	0.0347585	8.30972	3.60633	3.66498	0.43399	0.441047	1.01626
MAL2	0.000285156	1	0.0277955	10.1153	4.4291	12.049	0.437864	1.19117	2.72042
SCG3	0.000208702	1	0.0277955	9.75318	4.29412	11.1035	0.440279	1.13845	2.58574
SFTA3	0.00455842	1	0.0615685	7.80549	3.49019	3.71486	0.447146	0.475929	1.06437
TOX3	0.000107303	1	0.0277955	8.84708	4.06432	10.1391	0.459396	1.14604	2.49467
ASCL1	0.000260757	1	0.0277955	9.24803	4.28789	12.3051	0.463654	1.33056	2.86973
HOOK1	9.08287e-05	1	0.0277955	9.4439	4.44435	10.0081	0.470605	1.05974	2.25187
EPCAM	0.000141797	1	0.0277955	11.6259	5.54511	13.4638	0.47696	1.15809	2.42806
PCP4	0.00156089	1	0.0394291	9.33335	4.48406	6.04215	0.480434	0.647372	1.34747
RASSF6	0.00731795	1	0.0771732	7.81073	3.76731	7.6408	0.482324	0.978243	2.02819
ESRP1	0.00503662	1	0.0640889	8.79302	4.35129	9.72176	0.494857	1.10562	2.23423
SHISA2	0.000760967	1	0.0307757	7.89825	3.98277	11.0903	0.504259	1.40415	2.78457
UBE2QL1	0.000521649	1	0.0289037	9.1159	4.62611	11.6657	0.507477	1.27971	2.52172
DDC	0.00024816	1	0.0277955	8.83562	4.48939	11.5889	0.508102	1.31161	2.58139
NOL4	0.000640233	1	0.029489	9.84228	5.02678	9.79327	0.510734	0.99502	1.94822
PROM1	0.00747824	1	0.0782279	9.10018	4.65372	10.5313	0.511387	1.15726	2.26298
PTPRZ1	0.00616653	1	0.0704288	7.64515	3.91083	5.36442	0.511544	0.701677	1.37168
DPP10	0.00638443	1	0.0716487	7.20653	3.69102	8.17544	0.512177	1.13445	2.21495
SH3GL2	0.000532552	1	0.0290473	8.9812	4.69232	8.56488	0.52246	0.953646	1.8253
SYT4	0.000690875	1	0.0302666	9.2711	4.87106	11.8107	0.525403	1.27392	2.42466
SETBP1	0.000514794	1	0.0289037	9.06711	4.82309	9.52507	0.531932	1.05051	1.97489
ACTL6B	0.000131214	1	0.0277955	7.96171	4.246	6.92768	0.533302	0.870125	1.63158
LOC100508567	0.00284029	1	0.0488481	6.66404	3.59913	8.47173	0.540083	1.27126	2.35382
LOC389023	0.00178348	1	0.040923	8.19096	4.46278	9.87162	0.544842	1.20519	2.21199
ELAVL2	0.00250727	1	0.0461831	8.18653	4.47068	4.69843	0.546103	0.573923	1.05094
CD24	0.000423823	1	0.0278563	11.6723	6.42014	12.4713	0.550031	1.06845	1.94253
FAM3B	0.0101653	1	0.092419	7.60177	4.18603	12.5098	0.550665	1.64564	2.98847
TAGLN3	0.000238095	1	0.0277955	9.69282	5.35198	7.69526	0.552159	0.793914	1.43784
PCDH8	0.00141061	1	0.0373713	7.19438	3.98993	5.50609	0.55459	0.765332	1.38
RTN1	0.000701223	1	0.0302666	9.73462	5.4038	6.79042	0.555111	0.697554	1.2566
SLC35D3	0.00764071	1	0.0786609	6.90261	3.85327	10.721	0.558233	1.55319	2.78233
GADD45G	0.000310747	1	0.0277955	6.68088	3.73621	5.92645	0.559239	0.887075	1.58622
PELI2	0.000874651	1	0.0320054	8.7552	4.91383	8.67591	0.561247	0.990943	1.76561
LOC100505946	0.00929356	1	0.0881138	6.46427	3.64006	8.32812	0.563104	1.28833	2.28791
RAB25	0.00686741	1	0.0745161	6.58871	3.71297	7.71103	0.563535	1.17034	2.07678
PGBD5	0.000117107	1	0.0277955	8.89768	5.01561	8.13177	0.563699	0.91392	1.62129
TFF3	0.00337657	1	0.0536044	8.27817	4.67987	10.9826	0.565327	1.32669	2.34677
DNAJC12	0.000192612	1	0.0277955	8.54643	4.84202	10.3048	0.566555	1.20574	2.1282
CHGB	0.000401998	1	0.0277955	8.87967	5.04236	9.99398	0.567854	1.12549	1.98201
CNTNAP2	0.000138423	1	0.0277955	7.93624	4.53397	7.75248	0.5713	0.976846	1.70986
RALYL	0.00488296	1	0.0631815	7.61014	4.36149	7.26874	0.573115	0.955139	1.66657
CPLX1	0.000433639	1	0.0278679	7.80741	4.48761	9.64982	0.574788	1.23598	2.15033
MIAT	0.00077333	1	0.0307757	8.62421	4.9696	7.9133	0.576238	0.917568	1.59234
PROX1	0.000134631	1	0.0277955	7.94665	4.58611	8.45722	0.577112	1.06425	1.84409
JAKMIP2	0.000126059	1	0.0277955	7.27833	4.2076	6.14176	0.5781	0.843842	1.45968
RNF183	0.00192224	1	0.0418914	7.31388	4.26096	8.90179	0.582586	1.21711	2.08915
DAPL1	0.000627183	1	0.029489	7.40886	4.31693	4.56905	0.582671	0.616701	1.0584
DSP	0.000765925	1	0.0307757	11.0504	6.49909	13.7357	0.588133	1.24301	2.11349
HES6	6.81635e-05	1	0.0277955	11.3213	6.66772	10.1349	0.588953	0.895208	1.52
KIT	0.00218618	1	0.0442771	8.80145	5.20742	7.37184	0.591655	0.837571	1.41564
NKX2_1	0.00250727	1	0.0461831	7.1558	4.24924	4.51534	0.593818	0.631004	1.06262
GPM6B	0.000167185	1	0.0277955	7.75767	4.60888	4.41033	0.594105	0.568512	0.956922
ESRRG	0.00158136	1	0.0395967	7.73433	4.59637	7.60908	0.594282	0.983806	1.65545
TCEAL2	0.00843691	1	0.0833115	7.99644	4.75277	4.58993	0.59436	0.573996	0.965737
ELAVL4	0.00110117	1	0.0345203	7.41094	4.4084	6.98464	0.59485	0.942477	1.58439
CKMT1A	0.000786047	1	0.0307757	8.96648	5.33624	8.52941	0.595132	0.951255	1.5984
TSPAN7	0.000770151	1	0.0307757	8.12819	4.84568	8.88713	0.596157	1.09337	1.83403
LOC653602	0.000323259	1	0.0277955	5.7943	3.46202	6.99682	0.597488	1.20754	2.02102
PRUNE2	0.00107145	1	0.0344392	6.88278	4.11995	7.89527	0.598588	1.1471	1.91635
LOC100289410	0.000252221	1	0.0277955	7.83309	4.707	9.24907	0.600913	1.18077	1.96496
CDH1	0.00537973	1	0.0654254	6.97384	4.19388	8.6226	0.601372	1.23642	2.056
CHN2	0.000323663	1	0.0277955	7.89442	4.74934	7.41761	0.601607	0.939602	1.56182
CALCB	0.00162132	1	0.0398032	7.82441	4.7148	9.36768	0.602576	1.19724	1.98687
KIF5C	0.000379654	1	0.0277955	9.28915	5.5984	7.81779	0.602682	0.841604	1.39643
SYK	0.000479042	1	0.0289037	6.85786	4.13338	6.40997	0.602721	0.934688	1.55078
SNAP25	0.000245724	1	0.0277955	9.42116	5.68212	10.1795	0.603124	1.0805	1.7915
PEX5L	0.000290696	1	0.0277955	6.96087	4.20311	8.37742	0.60382	1.2035	1.99315
SLAIN1	0.000335558	1	0.0277955	7.98294	4.83981	7.63734	0.60627	0.956708	1.57802
DNALI1	0.00627256	1	0.070778	7.2688	4.42483	7.47105	0.608743	1.02782	1.68844
RAPGEF4	0.000141797	1	0.0277955	6.70191	4.09335	9.76854	0.610774	1.45758	2.38644
OR7E14P	0.000252089	1	0.0277955	7.23544	4.42589	6.27236	0.611696	0.866894	1.4172
CLDN3	0.00184808	1	0.0413732	7.71644	4.72412	8.54335	0.612214	1.10716	1.80845
MBNL3	0.000685248	1	0.0302666	7.28865	4.48568	5.61191	0.615433	0.769952	1.25107
SNCAIP	0.00271823	1	0.047727	6.79153	4.18815	6.25651	0.616672	0.921222	1.49386
FXYD6	0.000710807	1	0.0302666	9.19902	5.67714	5.15462	0.617146	0.560345	0.907962
IL17RB	0.00168162	1	0.0402662	7.98482	4.93359	7.62592	0.61787	0.955052	1.54571
POU4F1	0.0012126	1	0.0351977	8.8518	5.47466	9.70358	0.61848	1.09623	1.77245
PCSK2	0.00309436	1	0.0507787	8.11486	5.03011	10.2784	0.619864	1.26661	2.04337
CD200	0.020209	1	0.132699	7.18027	4.45555	6.98799	0.620527	0.973222	1.56838
LRRC34	0.00414565	1	0.0586803	6.65279	4.1444	7.53566	0.622957	1.13271	1.81828
DACH1	0.0182171	1	0.12553	7.53857	4.7109	8.58738	0.624906	1.13913	1.82287
DLL1	0.00112981	1	0.0347585	6.72995	4.20699	6.67306	0.625114	0.991548	1.58619
KCND2	0.00204014	1	0.0431423	7.60409	4.76977	8.87091	0.627263	1.1666	1.85982
CHGA	0.00028998	1	0.0277955	11.0111	6.90701	10.6677	0.627276	0.96881	1.54447
PRR15L	0.0123511	1	0.101474	7.63447	4.79563	10.0087	0.628155	1.31099	2.08704
ONECUT2	0.000132905	1	0.0277955	7.76292	4.88164	9.02578	0.628841	1.16268	1.84892
FAM134B	0.000664773	1	0.0297605	8.17249	5.14059	9.83656	0.629012	1.20362	1.91351
SATB1	0.00137991	1	0.0370476	7.71371	4.86425	6.21775	0.630598	0.806065	1.27825
RCAN2	0.0185537	1	0.126792	7.01892	4.43075	5.69512	0.631259	0.811396	1.28536
ELAVL3	0.000551992	1	0.029234	7.13453	4.5151	5.09335	0.632852	0.713901	1.12807
GNG4	0.000226439	1	0.0277955	9.01372	5.71571	8.37851	0.634112	0.929529	1.46587
FGF14	0.00592535	1	0.0687538	6.70631	4.2527	7.14882	0.634134	1.06598	1.68101
ZMAT4	0.00481104	1	0.0631216	6.7237	4.27414	5.62751	0.635683	0.836966	1.31664
BSPRY	0.00784037	1	0.0797485	7.23567	4.60624	8.90781	0.636602	1.2311	1.93386
PDZRN3	0.000400574	1	0.0277955	6.06462	3.86224	6.82242	0.636848	1.12495	1.76644
MARK1	0.000325977	1	0.0277955	7.71418	4.91575	7.78397	0.637235	1.00905	1.58348
NRSN1	0.00131253	1	0.0365525	6.6967	4.27374	6.95535	0.638186	1.03862	1.62746
FAM123A	0.00152533	1	0.03896	6.9793	4.46096	4.44476	0.639171	0.636849	0.996367
PAX5	0.00023367	1	0.0277955	6.97295	4.4612	6.9825	0.639786	1.00137	1.56516
ENPP5	0.000929165	1	0.0328921	5.99703	3.83835	7.06228	0.640041	1.17763	1.83993
PKIA	0.000472718	1	0.0288638	8.82579	5.66288	6.76408	0.641629	0.766399	1.19446
IGFBPL1	0.00124932	1	0.0358351	10.0793	6.47263	9.74282	0.642171	0.966617	1.50523
HMP19	0.0039016	1	0.056986	6.65519	4.27609	11.9644	0.64252	1.79776	2.79799
DLK1	0.0346105	1	0.177552	7.71614	4.96473	4.04055	0.643421	0.523649	0.813851
SCGN	0.00411133	1	0.0585573	8.63077	5.55392	12.2056	0.643502	1.4142	2.19766
CADM1	0.00127857	1	0.0359987	8.84784	5.70247	8.29885	0.644505	0.937953	1.45531
NCAM1	4.75014e-05	0.980334	0.0277955	6.77861	4.3751	5.34058	0.645426	0.787857	1.22068
ST8SIA3	0.00133755	1	0.0367078	6.35821	4.10494	8.06576	0.645612	1.26856	1.96489
IGSF21	0.0089411	1	0.0864292	6.69885	4.32834	4.1754	0.646132	0.623301	0.964665
KCNS3	0.00621007	1	0.0706913	7.56073	4.88579	6.01989	0.646207	0.796206	1.23212
CXCR4	0.00168709	1	0.0402662	8.64992	5.58986	4.55512	0.646232	0.526609	0.814891
VWDE	0.00163948	1	0.0399997	7.19893	4.65342	5.91423	0.646404	0.821543	1.27094
LINGO2	0.00156089	1	0.0394291	6.97207	4.5146	5.86767	0.647526	0.841597	1.29971
TUBB2B	0.000422157	1	0.0278563	12.1217	7.85591	11.4543	0.648087	0.944939	1.45804
GPX2	0.000840113	1	0.0318133	7.42702	4.81669	10.2921	0.648536	1.38576	2.13676
RIPPLY2	0.00102096	1	0.0342873	7.45348	4.83636	7.33645	0.648873	0.984298	1.51693
LRRN1	0.00135235	1	0.0367233	5.76258	3.7564	3.85124	0.651861	0.668318	1.02525
SNAP91	0.00475868	1	0.0631216	7.47547	4.87722	8.14545	0.65243	1.08962	1.6701
ODZ4	0.00242246	1	0.0458248	7.24555	4.73685	4.5887	0.65376	0.633313	0.968723
FOXA1	0.0135092	1	0.106492	7.06754	4.628	6.6742	0.654825	0.944346	1.44214
ANK3	0.000759025	1	0.0307757	7.59711	4.98236	6.56244	0.655823	0.863807	1.31713
CDK5R2	0.00046122	1	0.028499	5.89888	3.87227	6.63771	0.656441	1.12525	1.71417
LOC284244	0.00284735	1	0.0488481	7.21932	4.73981	7.36049	0.656545	1.01955	1.55291
LOC100287689	0.000532968	1	0.0290473	6.33377	4.1619	5.79369	0.657097	0.914731	1.39208
BHLHE22	0.00903405	1	0.0868397	6.16366	4.05335	4.15598	0.657621	0.674272	1.02532
KCNMB2	0.00702086	1	0.0755156	6.82411	4.48818	6.76889	0.657696	0.991909	1.50816
CADPS2	0.0076742	1	0.0786609	7.82822	5.15113	9.63639	0.658021	1.23098	1.87073
DLX5	0.00654694	1	0.0726038	7.94984	5.23125	4.3621	0.658032	0.548703	0.833855
EYA2	0.000174881	1	0.0277955	7.8581	5.17955	4.01338	0.659135	0.510731	0.774851
TRIB2	0.000783864	1	0.0307757	8.24324	5.43411	4.96309	0.65922	0.602081	0.913323
SCN3B	0.00195737	1	0.0422555	6.80348	4.48649	6.85454	0.65944	1.00751	1.52782
SLCO3A1	0.000237345	1	0.0277955	7.85134	5.17842	9.63691	0.659559	1.22742	1.86097
KIAA0408	0.000684452	1	0.0302666	5.60606	3.70052	3.96303	0.660094	0.706919	1.07094
CNTN3	0.00267828	1	0.0474715	5.50487	3.63424	3.46082	0.660187	0.628684	0.952281
TSPAN8	0.0425473	1	0.199201	7.01892	4.6362	11.8203	0.660529	1.68406	2.54957
DUSP4	0.00107885	1	0.0344392	7.1239	4.71204	8.82272	0.661441	1.23847	1.87238
CELF4	0.000267475	1	0.0277955	6.90326	4.56731	6.36045	0.661617	0.921369	1.3926
SEZ6	0.000596003	1	0.029489	7.06848	4.68704	5.4797	0.66309	0.775229	1.16912
LRFN5	0.0254949	1	0.149776	6.61681	4.38895	4.23295	0.663303	0.639726	0.964456
IGFBP5	0.00311031	1	0.0509044	7.16499	4.75536	8.26029	0.663693	1.15287	1.73705
INHBE	0.00731795	1	0.0771732	7.51493	4.98879	6.93839	0.66385	0.92328	1.3908
ANO5	0.0011201	1	0.0347097	7.29185	4.8417	8.84147	0.663987	1.21251	1.82611
PKIB	0.0219496	1	0.138262	8.13564	5.40213	9.3678	0.664008	1.15145	1.73409
FOXO6	0.000128283	1	0.0277955	10.5996	7.03959	8.39546	0.664135	0.792051	1.19261
SYT13	0.00115509	1	0.0347585	7.78255	5.17048	9.30403	0.664368	1.1955	1.79945
CACNA1A	0.0137072	1	0.107027	6.60674	4.39449	7.01037	0.665153	1.06109	1.59526
SYT1	0.00414839	1	0.0586803	10.1331	6.75952	10.5834	0.667075	1.04444	1.56571
RPRM	0.00105153	1	0.0342896	7.45771	4.97615	8.40979	0.66725	1.12766	1.69002
C19orf30	0.000664073	1	0.0297605	5.77293	3.85422	6.04052	0.667636	1.04635	1.56725
ST8SIA5	0.006556	1	0.0726262	6.48247	4.33548	5.57179	0.668801	0.859516	1.28516
MAP7	0.000504983	1	0.0289037	7.45677	4.9872	8.55238	0.668815	1.14693	1.71487
MGST2	0.0028336	1	0.0488481	8.12213	5.43586	9.67919	0.669266	1.19171	1.78062
KRT19	0.0102491	1	0.0927983	6.12262	4.10022	7.21516	0.669683	1.17844	1.7597
ANKRD43	0.00152258	1	0.03896	7.3962	4.95419	7.77572	0.66983	1.05131	1.56952
CHST9	0.00572432	1	0.0675077	5.88356	3.94193	11.2209	0.66999	1.90716	2.84655
PPM1E	0.000422443	1	0.0278563	8.64563	5.79809	8.828	0.670638	1.02109	1.52257
MYCL1	0.00860096	1	0.0842062	8.71882	5.84875	6.33946	0.670819	0.727101	1.0839
LMO2	0.00406285	1	0.0583095	7.57876	5.08514	5.13204	0.670972	0.67716	1.00922
FAM70A	0.0233254	1	0.142685	5.64547	3.78868	3.2425	0.671101	0.574355	0.855839
SYBU	0.00745789	1	0.0781696	7.72486	5.18571	7.1209	0.671302	0.921816	1.37318
MAPK13	0.00897557	1	0.0864698	7.80039	5.23814	8.6506	0.671522	1.109	1.65147
PODXL2	7.37455e-05	1	0.0277955	6.10893	4.10432	5.06404	0.671856	0.828956	1.23383
TBC1D30	0.000141229	1	0.0277955	7.09665	4.78492	6.29823	0.67425	0.887494	1.31627
SCGB2A1	0.0418533	1	0.198153	5.22523	3.52441	3.88282	0.674499	0.743091	1.10169
RASD1	0.00482939	1	0.0631815	8.49866	5.73826	10.0088	0.675196	1.17769	1.74422
C3orf70	0.00240266	1	0.0456594	6.53717	4.4145	5.51924	0.675292	0.844286	1.25025
BAALC	0.00479458	1	0.0631216	6.95029	4.69359	7.80039	0.675309	1.12231	1.66192
HOXD10	0.00269443	1	0.0475686	7.65686	5.17183	10.122	0.67545	1.32196	1.95715
BTBD11	0.00526943	1	0.0650472	6.00715	4.05831	3.89953	0.67558	0.649148	0.960875
NKAIN2	0.0230279	1	0.14229	6.47439	4.38003	6.18439	0.676516	0.955209	1.41195
SEPP1	0.00570817	1	0.0675077	6.06942	4.10882	8.59199	0.676971	1.41562	2.09111
RGS16	0.000386339	1	0.0277955	6.7626	4.57844	6.05685	0.677024	0.895638	1.32291
KIAA1409	0.000349506	1	0.0277955	7.22355	4.89166	6.70809	0.677182	0.928641	1.37133
NLGN1	0.00694152	1	0.0751613	6.09084	4.12875	5.55589	0.677862	0.912171	1.34566
CNTN4	0.00621007	1	0.0706913	5.71281	3.8743	4.37998	0.678177	0.766694	1.13052
GABRB3	0.00435309	1	0.0604977	8.64997	5.86861	9.24176	0.678454	1.06842	1.57478
POU3F2	0.00224824	1	0.0446341	6.9117	4.68986	6.71399	0.67854	0.971395	1.4316
OVOL2	0.00119537	1	0.0351977	6.60532	4.48335	6.91024	0.678749	1.04616	1.54131
BAI3	0.00194149	1	0.0421085	5.6863	3.86432	3.53958	0.679584	0.622476	0.915966
BEX1	0.000538663	1	0.0290473	12.8899	8.7622	13.0124	0.679774	1.00951	1.48506
NRCAM	0.00575279	1	0.0676117	9.08552	6.18197	7.58081	0.68042	0.834383	1.22628
KCNA1	0.0253481	1	0.149324	5.91923	4.02844	6.65142	0.680568	1.1237	1.65111
LOC100134361	0.000100206	1	0.0277955	8.95876	6.10995	7.87095	0.682008	0.878575	1.28822
SLC27A2	0.000743173	1	0.0307757	8.20324	5.59525	9.03573	0.682079	1.10148	1.61489
RUNDC3A	0.000306363	1	0.0277955	7.62108	5.20161	6.92635	0.682529	0.908842	1.33158
SGPP2	0.00208188	1	0.0433559	6.7607	4.61664	4.87395	0.682865	0.720924	1.05573
STMN3	0.000161595	1	0.0277955	7.91877	5.41035	7.45165	0.683231	0.941012	1.3773
LOC283278	0.000379654	1	0.0277955	6.86719	4.69277	5.89966	0.683361	0.859108	1.25718
NELL1	0.00229437	1	0.044713	5.81578	3.9763	5.3687	0.683709	0.923126	1.35017
SBK1	0.000315164	1	0.0277955	8.99301	6.15102	8.20112	0.683978	0.911944	1.33329
DUSP26	0.00106029	1	0.0344167	7.55898	5.17369	6.12423	0.684443	0.810193	1.18373
PLD5	0.0350218	1	0.178629	5.82165	3.98633	3.54605	0.684742	0.609115	0.889554
FUT9	0.00521647	1	0.0650472	5.44422	3.72897	4.64426	0.684941	0.853063	1.24545
TRIM9	0.00544187	1	0.0657934	7.35742	5.04287	6.78091	0.685413	0.921643	1.34465
RUNX1T1	0.00638443	1	0.0716487	6.60442	4.53072	7.15927	0.686014	1.08401	1.58016
PHYHIPL	0.000856873	1	0.031941	8.28554	5.68612	8.01443	0.686271	0.967279	1.40947
TMEM45B	0.0189008	1	0.128061	6.51993	4.47603	8.64172	0.686514	1.32543	1.93067
GAS2	0.0147601	1	0.111651	6.97613	4.7904	12.3249	0.686685	1.76673	2.57284
PLEKHA7	0.000411338	1	0.0277955	6.58674	4.53482	5.94481	0.688477	0.902543	1.31093
HRASLS	0.00984273	1	0.090766	7.52197	5.1823	4.84487	0.688955	0.644095	0.934887
FOXA2	0.0396998	1	0.192556	6.08499	4.1942	8.15084	0.689269	1.3395	1.94336
DDX25	0.00184767	1	0.0413732	7.49394	5.16559	9.07277	0.689303	1.21068	1.75639
SYT14	0.00549366	1	0.0662642	6.73701	4.6479	7.45009	0.689905	1.10585	1.60289
COBL	0.00228762	1	0.044713	7.41128	5.11737	9.02365	0.690484	1.21756	1.76334
C11orf52	0.00381014	1	0.055967	5.92621	4.0922	7.96924	0.690524	1.34474	1.94742
STXBP5L	0.00021834	1	0.0277955	5.95931	4.11616	6.08922	0.69071	1.0218	1.47935
PARM1	0.0173138	1	0.12212	6.67544	4.61138	6.32269	0.690798	0.947157	1.37111
PAK7	0.00705832	1	0.0755156	5.87982	4.06187	4.70968	0.690814	0.80099	1.15949
DPYSL3	0.0048044	1	0.0631216	7.90805	5.47286	6.07625	0.692061	0.768362	1.11025
CADPS	0.000976217	1	0.0336224	5.96245	4.13026	5.72557	0.692712	0.960272	1.38625
KCNK1	0.00406285	1	0.0583095	6.73918	4.67079	4.74703	0.69308	0.704393	1.01632
JPH1	7.63307e-05	1	0.0277955	6.93788	4.81165	7.83901	0.693533	1.12989	1.62917
DIRAS2	0.00748619	1	0.0782279	6.26746	4.35003	4.36521	0.694065	0.696487	1.00349
RAB39B	0.00467269	1	0.0627424	7.05305	4.8965	9.1221	0.694238	1.29335	1.86298
COPG2IT1	0.00532342	1	0.0650472	6.83652	4.74928	5.19152	0.694693	0.759381	1.09312
CRYBA2	0.00455616	1	0.0615685	5.99813	4.1707	4.54317	0.695333	0.757432	1.08931
C7orf41	8.55666e-05	1	0.0277955	8.52	5.9318	5.70462	0.696221	0.669557	0.961702
DOK6	0.0162681	1	0.117842	7.05998	4.91574	6.58846	0.696283	0.933213	1.34028
LOC100505875	0.00627256	1	0.070778	5.53941	3.85825	4.29497	0.69651	0.775348	1.11319
TMEM178	0.0121975	1	0.100915	7.14836	4.98325	8.53752	0.697118	1.19433	1.71324
LPHN3	0.0104482	1	0.0937113	6.02708	4.20258	5.2856	0.697282	0.876974	1.2577
LOC283481	0.00159284	1	0.0396061	6.73732	4.70108	9.32902	0.697767	1.38468	1.98444
MICALCL	0.00228347	1	0.044713	6.60479	4.62277	6.79453	0.699912	1.02873	1.4698
PHF21B	0.00114025	1	0.0347585	6.25707	4.38157	4.18004	0.700259	0.668051	0.954006
C17orf76	0.00161767	1	0.0398032	6.81516	4.77636	5.52098	0.700843	0.810103	1.1559
CPE	0.000455638	1	0.0283774	11.1014	7.78483	11.5862	0.701245	1.04366	1.4883
LOC100506798	0.00350673	1	0.0542925	8.26458	5.80626	7.89553	0.702547	0.955345	1.35983
LOC100131199	0.00107284	1	0.0344392	8.33118	5.85916	8.41873	0.703281	1.01051	1.43685
TXNIP	0.000423823	1	0.0278563	10.3882	7.30669	10.9151	0.703364	1.05072	1.49385
SHROOM2	0.00158672	1	0.0395967	7.34794	5.16994	4.66585	0.70359	0.634987	0.902496
PTPRN2	0.00800292	1	0.0805286	7.48391	5.26656	8.23837	0.703718	1.10081	1.56428
DGKB	0.0124647	1	0.101621	5.05935	3.56066	3.80224	0.703778	0.751527	1.06785
PBX1	0.00622325	1	0.0707335	8.41515	5.92309	7.28465	0.70386	0.865659	1.22987
TMEM176A	0.019604	1	0.13085	6.89439	4.85472	11.4379	0.704155	1.65901	2.35603
SVOP	0.000616007	1	0.029489	6.47736	4.5611	7.68625	0.70416	1.18663	1.68517
CYFIP2	0.00038826	1	0.0277955	8.56039	6.02838	6.23487	0.704218	0.728339	1.03425
CBLN1	0.0424924	1	0.199201	6.57434	4.6377	4.27667	0.705424	0.65051	0.922155
CSRNP3	0.00288362	1	0.0490215	6.29415	4.44061	6.74463	0.705515	1.07157	1.51885
EPHA7	0.00374022	1	0.055967	6.31496	4.45815	5.19086	0.705967	0.821993	1.16435
RBP1	0.00115509	1	0.0347585	7.28966	5.15224	5.41882	0.706788	0.743357	1.05174
MEST	0.00496535	1	0.0637678	11.5724	8.18248	12.449	0.707069	1.07575	1.52142
NRXN3	0.00924675	1	0.0878207	6.67942	4.72313	4.56551	0.707117	0.683519	0.966629
ABCA5	0.00540015	1	0.0654708	6.78479	4.79898	7.43581	0.707315	1.09595	1.54945
PIPOX	0.00671308	1	0.0737397	6.78418	4.79965	5.66161	0.707477	0.834531	1.17959
DSCR6	0.0242624	1	0.146155	7.60188	5.38748	6.84686	0.708704	0.90068	1.27088
KRTCAP3	0.00961445	1	0.0897691	7.39079	5.23818	6.99447	0.708744	0.946377	1.33529
TMEM163	0.0212579	1	0.136376	5.91599	4.19345	6.72312	0.708833	1.13643	1.60324
SLC44A5	0.00472717	1	0.0631216	7.12902	5.05686	5.87118	0.709335	0.82356	1.16103
LOC100505888	0.00504525	1	0.0640889	7.28625	5.17174	8.14333	0.709795	1.11763	1.57458
MFSD6	0.000163339	1	0.0277955	8.93953	6.348	7.06211	0.710105	0.789986	1.11249
FAAH2	0.00242246	1	0.0458248	6.82494	4.85431	4.76685	0.711261	0.698445	0.981982
KCNB2	0.000351006	1	0.0277955	6.14	4.37505	7.30993	0.712548	1.19054	1.67082
BCL11A	0.00287937	1	0.0490215	8.07804	5.75797	6.43488	0.712793	0.796589	1.11756
MOSC1	0.000117107	1	0.0277955	7.88708	5.62337	7.14828	0.712986	0.906328	1.27117
COL2A1	0.00477559	1	0.0631216	5.58051	3.97912	4.15204	0.713038	0.744025	1.04346
NPW	0.0439734	1	0.203092	5.25891	3.75068	3.53895	0.713205	0.672945	0.94355
SEZ6L	0.000484634	1	0.0289037	6.63019	4.72982	5.78659	0.713376	0.872765	1.22343
AP3B2	0.000411338	1	0.0277955	7.10473	5.06881	6.90477	0.713442	0.971856	1.36221
MRAP2	0.0293425	1	0.162694	7.04676	5.02881	4.64498	0.713634	0.659165	0.923674
KCNK12	0.000436154	1	0.0278679	6.36157	4.54026	5.05446	0.713701	0.794531	1.11325
CLSTN2	0.022256	1	0.139568	6.91309	4.93791	4.77557	0.714284	0.690801	0.967124
CDK5R1	0.000189448	1	0.0277955	6.41406	4.5821	5.52916	0.714384	0.862038	1.20669
RAB33A	0.00477559	1	0.0631216	6.57172	4.69619	3.65657	0.714605	0.556411	0.778626
NUP62CL	0.00164472	1	0.0400279	5.52538	3.94943	6.18309	0.71478	1.11903	1.56556
GLUL	0.00185747	1	0.0413732	8.74139	6.25778	8.9441	0.715879	1.02319	1.42928
CAMK2B	0.000563893	1	0.0293213	6.24992	4.48056	4.70067	0.716899	0.752116	1.04912
MYO1D	0.00131253	1	0.0365525	5.63216	4.03803	5.80725	0.716958	1.03109	1.43814
ELMO1	0.01442	1	0.11014	6.13607	4.40044	6.33162	0.717143	1.03187	1.43886
HOXD11	0.00146909	1	0.0382334	7.54922	5.417	9.92448	0.717557	1.31464	1.8321
LOC100505880	0.00248476	1	0.0461124	5.99833	4.30466	7.64895	0.717642	1.27518	1.7769
SPINT1	0.00134311	1	0.036714	6.47118	4.64603	8.00627	0.717958	1.23722	1.72325
MFSD2A	0.000513495	1	0.0289037	6.83388	4.91473	4.64716	0.719171	0.680019	0.945559
TMSB15A	0.00263693	1	0.0473724	12.0236	8.65042	8.20692	0.719453	0.682566	0.94873
C1orf226	0.00430137	1	0.0601842	6.56187	4.72142	5.3814	0.719523	0.8201	1.13978
ST14	0.00486691	1	0.0631815	6.07627	4.37601	7.87887	0.72018	1.29666	1.80047
KCNH8	0.000856487	1	0.031941	6.17685	4.45193	5.0621	0.720745	0.819527	1.13706
CLDN7	0.0120648	1	0.100169	7.77153	5.6018	8.45437	0.72081	1.08786	1.50922
IGSF11	0.0486982	1	0.214156	6.03497	4.35367	4.32807	0.721406	0.717165	0.994121
KIAA1324	0.0108856	1	0.0948144	6.91955	4.99222	8.56756	0.721466	1.23817	1.71618
SLC16A10	0.00345072	1	0.0540143	7.62958	5.50461	7.74712	0.721483	1.01541	1.40739
SVIP	0.0015395	1	0.0390801	9.86623	7.11893	10.2728	0.721546	1.04121	1.44302
LONRF2	0.0301128	1	0.165021	7.71722	5.57247	5.7765	0.722082	0.74852	1.03661
FAM83F	0.00191382	1	0.0418848	6.43072	4.64616	8.26558	0.722495	1.28533	1.77901
TRPM8	0.00477559	1	0.0631216	5.89283	4.25761	4.54548	0.722506	0.771358	1.06761
MYT1L	0.00240266	1	0.0456594	5.14503	3.7216	3.39672	0.723338	0.660194	0.912705
TMEM74	0.000511554	1	0.0289037	6.36532	4.60549	6.32574	0.723529	0.993782	1.37352
NRXN1	0.000501955	1	0.0289037	5.73966	4.15424	4.95887	0.723779	0.863967	1.19369
RASSF10	0.00616653	1	0.0704288	6.26892	4.53912	11.2277	0.724068	1.79101	2.47353
PSD3	0.00102688	1	0.0342896	8.82219	6.39069	7.87356	0.724389	0.892473	1.23204
MAGEC1	0.0476518	1	0.211628	6.3397	4.59733	8.46175	0.725165	1.33472	1.84058
SCG2	0.0486192	1	0.214036	9.83006	7.13194	12.8921	0.725523	1.31149	1.80765
B3GALT2	0.0248905	1	0.148102	5.08767	3.69289	6.23898	0.725852	1.22629	1.68946
ATP8A2	0.00572312	1	0.0675077	6.23291	4.52524	4.49885	0.726025	0.72179	0.994168
FBLN7	0.0246262	1	0.147573	6.24936	4.53748	7.19228	0.726071	1.15088	1.58508
DLX6_AS	0.0395247	1	0.192203	8.72191	6.33433	7.63833	0.726254	0.875764	1.20586
POU4F2	0.0168134	1	0.120109	4.99232	3.62722	9.97212	0.72656	1.99749	2.74924
FRMD3	0.0114592	1	0.0977823	7.17454	5.21288	8.0278	0.726581	1.11893	1.53999
CPNE4	0.00702086	1	0.0755156	5.1777	3.76282	4.63412	0.726736	0.895015	1.23156
GNG8	0.0250301	1	0.148269	5.211	3.78805	3.98631	0.726933	0.764979	1.05234
RNF182	0.0230466	1	0.142292	8.81866	6.41303	7.47761	0.727212	0.847931	1.166
SCIN	0.0163323	1	0.117979	5.81435	4.22934	7.13153	0.727396	1.22654	1.6862
FZD3	0.0126134	1	0.102285	8.80416	6.4087	8.59198	0.727917	0.975901	1.34068
QPCT	0.0471381	1	0.210991	7.88797	5.74228	12.2281	0.72798	1.55023	2.12949
MTUS1	0.00307738	1	0.0506063	7.65214	5.5717	7.93177	0.728123	1.03654	1.42358
CRMP1	0.00126985	1	0.0359987	10.5843	7.70812	8.77802	0.728257	0.82934	1.1388
C6orf174	0.000577795	1	0.0293213	6.73328	4.90982	5.85546	0.729187	0.869629	1.1926
DPYSL5	0.000118853	1	0.0277955	7.13959	5.21469	4.83804	0.73039	0.677636	0.927773
GNGT1	0.0196136	1	0.130872	5.61841	4.10426	5.26981	0.730501	0.937953	1.28398
SEMA6D	0.000307226	1	0.0277955	6.20528	4.53442	4.73291	0.730735	0.762724	1.04378
BTG2	0.000511554	1	0.0289037	7.11176	5.19949	6.89614	0.731112	0.969682	1.32631
LOC100509231	0.00122788	1	0.0353429	10.4459	7.64281	8.67126	0.731659	0.830115	1.13456
MGAT4A	0.000514685	1	0.0289037	6.57868	4.81369	8.27032	0.731711	1.25714	1.71808
KIAA1244	0.00185747	1	0.0413732	6.51016	4.76692	7.40453	0.732228	1.13738	1.55331
ZNF165	0.00228762	1	0.044713	6.9427	5.08446	8.70404	0.732345	1.2537	1.71189
FGD4	0.000273962	1	0.0277955	5.99734	4.3953	6.21852	0.732875	1.03688	1.41481
BMP2	0.0105943	1	0.0939388	6.12574	4.4899	5.5465	0.732956	0.905441	1.23533
SCNN1A	0.00611006	1	0.0701332	6.46774	4.74254	7.87642	0.733261	1.2178	1.6608
INSM2	0.00127684	1	0.0359987	5.67276	4.16189	5.47997	0.733663	0.966015	1.3167
RLN2	0.021747	1	0.137715	5.85818	4.29803	6.20611	0.733681	1.05939	1.44394
ZNF385B	0.0102901	1	0.0929086	6.03291	4.42808	5.07101	0.733989	0.840558	1.14519
FRY	0.000977039	1	0.0336224	5.8922	4.32518	5.73694	0.734052	0.97365	1.32641
IGSF9	0.00215862	1	0.0438658	7.90653	5.80763	5.33809	0.734536	0.67515	0.919152
JAKMIP1	0.00837814	1	0.0828898	7.21489	5.30026	7.71432	0.734629	1.06922	1.45546
UNC80	0.000379124	1	0.0277955	5.10443	3.75245	5.06897	0.735137	0.993054	1.35084
SDK1	0.00748619	1	0.0782279	5.90213	4.34093	4.67393	0.735485	0.791905	1.07671
THSD7A	0.0282343	1	0.158687	6.37475	4.68901	7.95971	0.735559	1.24863	1.69753
PCDH17	0.0432574	1	0.201069	7.19841	5.29838	6.4726	0.736049	0.89917	1.22162
KCNH2	0.000514685	1	0.0289037	7.41958	5.46246	8.52232	0.736222	1.14863	1.56016
MYO5C	0.00145231	1	0.0379884	8.63772	6.36616	9.48712	0.737019	1.09834	1.49024
CPVL	0.00958847	1	0.0896916	7.64895	5.6423	9.69402	0.737657	1.26737	1.7181
MYB	0.00055244	1	0.029234	6.42476	4.73936	6.35636	0.737671	0.989355	1.34119
PHACTR1	0.00459185	1	0.0619794	5.51241	4.06899	4.42679	0.738152	0.80306	1.08793
DYNC1I1	0.00756539	1	0.0786179	7.10966	5.25082	7.14229	0.738547	1.00459	1.36022
CDS1	0.000718607	1	0.0302666	6.72786	4.97301	6.76032	0.739166	1.00482	1.3594
GPR56	0.00130254	1	0.0363761	7.12108	5.26553	8.34282	0.739428	1.17157	1.58442
RAI2	0.00159054	1	0.0395967	5.67799	4.19927	7.38498	0.73957	1.30063	1.75863
KCNC1	0.000435697	1	0.0278679	6.94151	5.13516	6.42487	0.739775	0.925573	1.25115
PPP2R2B	0.00289552	1	0.0491025	5.38507	3.98407	4.4263	0.739837	0.821959	1.111
LOC729088	0.00152418	1	0.03896	6.95489	5.14598	6.41754	0.739907	0.922738	1.2471
C14orf162	0.00525923	1	0.0650472	5.82513	4.31503	4.30559	0.740762	0.739141	0.997813
HSD17B6	0.00202146	1	0.0429649	7.17793	5.32677	5.4981	0.742104	0.765972	1.03216
KCNK3	0.000658328	1	0.029665	6.85343	5.08917	6.25329	0.742572	0.912432	1.22874
ZNF516	0.013319	1	0.105466	7.24015	5.37659	7.83384	0.742608	1.082	1.45703
EPHA4	0.00241933	1	0.0458248	6.55451	4.87046	4.8164	0.74307	0.734822	0.9889
ST6GAL2	0.0109539	1	0.0950655	5.39516	4.01111	3.7291	0.743464	0.691193	0.929693
UGT8	0.0199555	1	0.131787	8.86937	6.60048	9.32678	0.744188	1.05157	1.41305
KIAA0895	0.00245923	1	0.0458603	8.03188	5.97744	8.33928	0.744214	1.03827	1.39513
LOC401097	0.0486192	1	0.214036	5.18408	3.86074	7.91963	0.74473	1.52768	2.05132
NPNT	0.00902944	1	0.0868357	6.15314	4.58327	7.01682	0.744867	1.14036	1.53097
SIPA1L2	0.00287937	1	0.0490215	7.5126	5.60746	5.89002	0.746407	0.784019	1.05039
CECR6	0.00102688	1	0.0342896	6.02195	4.49535	5.33422	0.746495	0.885797	1.18661
SEMA6A	0.0110757	1	0.0958813	5.98878	4.47105	8.34658	0.746572	1.3937	1.8668
NMU	0.0142802	1	0.10925	10.4095	7.78087	8.01872	0.747477	0.770326	1.03057
SYT17	0.0117666	1	0.0987149	7.70831	5.76222	9.09418	0.747533	1.17979	1.57824
MAF	0.0328716	1	0.172974	5.00733	3.74388	4.97761	0.747679	0.994064	1.32953
ZSCAN16	0.0158531	1	0.116304	8.00191	5.98554	7.4088	0.748014	0.925878	1.23778
RELN	0.00520175	1	0.0650472	8.38826	6.27849	6.44005	0.748485	0.767745	1.02573
ENO2	0.00040396	1	0.0277955	10.1165	7.57232	6.394	0.748514	0.632039	0.844391
LEF1	0.00207435	1	0.0433559	5.52089	4.13381	4.33622	0.748759	0.785421	1.04896
LMO3	0.00361659	1	0.0552578	5.15997	3.86448	3.69904	0.748935	0.716873	0.95719
CAMK4	0.00824223	1	0.0820169	6.44205	4.82567	3.97055	0.74909	0.61635	0.822798
EGLN3	0.00332939	1	0.0531827	7.03005	5.26617	6.10362	0.749093	0.868218	1.15902
SRRM4	0.00259645	1	0.0470462	6.85224	5.13517	5.82421	0.749415	0.84997	1.13418
TSPAN13	0.000127942	1	0.0277955	12.1696	9.12506	12.5863	0.749824	1.03424	1.37931
TC2N	0.0445603	1	0.204318	4.99289	3.74381	4.83234	0.749828	0.967845	1.29076
ARNT2	0.00476706	1	0.0631216	7.78034	5.83594	4.14438	0.750087	0.532673	0.710148
RNF165	0.000355814	1	0.0277955	5.92589	4.44827	4.05746	0.750649	0.684701	0.912145
CXXC4	0.0255905	1	0.150039	7.13191	5.35395	8.0241	0.750703	1.1251	1.49873
C7orf29	0.00161025	1	0.0397991	6.86261	5.15506	6.98371	0.751181	1.01765	1.35473
LOC100508125	0.00263135	1	0.0473724	5.63746	4.23504	4.61029	0.751233	0.817795	1.0886
EML6	0.00208188	1	0.0433559	6.49116	4.87864	5.21108	0.751582	0.802797	1.06814
SH3BGRL2	0.00796547	1	0.0804462	7.52662	5.65725	6.55512	0.751632	0.870924	1.15871
MAP6	0.00432673	1	0.0602396	6.6296	4.98534	5.51347	0.751983	0.831645	1.10594
RALGAPA2	7.66124e-05	1	0.0277955	6.64494	5.00079	5.99281	0.752571	0.901861	1.19837
RRAGD	0.00909729	1	0.086881	9.78509	7.3667	9.79898	0.75285	1.00142	1.33017
CFHR4	0.0405283	1	0.194381	5.36468	4.03963	9.81948	0.753005	1.83039	2.43078
LOC100507185	0.00144009	1	0.0378126	5.66098	4.26312	3.42306	0.75307	0.604677	0.802949
TMEM108	0.00137349	1	0.0370476	6.21591	4.68246	4.38238	0.753301	0.705025	0.935914
AUTS2	0.00200066	1	0.0427429	6.76065	5.09366	4.61156	0.753427	0.682117	0.905353
MAP2	0.0391274	1	0.190991	9.2986	7.01165	8.07798	0.754055	0.868731	1.15208
LEMD1	0.010446	1	0.0937113	5.27228	3.97586	4.45035	0.754107	0.844104	1.11934
METTL7A	0.000778813	1	0.0307757	7.99924	6.03303	5.73117	0.7542	0.716465	0.949966
STON2	0.00988945	1	0.0909125	6.15405	4.64266	5.98551	0.754407	0.972612	1.28924
CA8	0.0032532	1	0.0523709	5.47132	4.12829	6.30148	0.754533	1.15173	1.52641
LOC440335	0.00641676	1	0.0718942	5.99885	4.52636	6.40536	0.754538	1.06777	1.41512
C2orf15	0.00574963	1	0.0676117	6.64489	5.0163	7.14272	0.75491	1.07492	1.4239
RIMBP2	0.000577795	1	0.0293213	6.01645	4.54525	7.62332	0.755471	1.26708	1.67721
FAM107B	0.000756974	1	0.0307757	8.50534	6.42825	5.43444	0.755789	0.638945	0.8454
NCRNA00246B	0.00796547	1	0.0804462	6.29523	4.76186	4.74967	0.756423	0.754487	0.997441
PKP2	0.0328716	1	0.172974	6.13648	4.64379	6.52274	0.756751	1.06294	1.40462
MAN1C1	0.0118135	1	0.0989079	7.17448	5.43241	6.50279	0.757185	0.906378	1.19704
SMOC2	0.00869338	1	0.0848293	5.98022	4.52911	6.31812	0.757347	1.0565	1.395
KIF1A	0.00791391	1	0.0800624	8.21171	6.22317	8.06223	0.757841	0.981797	1.29552
ZNF785	0.000353065	1	0.0277955	5.9158	4.48431	5.37451	0.758022	0.908501	1.19852
CMPK2	0.0254949	1	0.149776	7.54972	5.72323	6.3608	0.758072	0.842521	1.1114
CCDC88C	0.000697407	1	0.0302666	6.4447	4.89034	5.91503	0.758816	0.917814	1.20953
PLCL2	0.000365843	1	0.0277955	6.14031	4.6617	4.20116	0.759196	0.684194	0.901208
MREG	0.00108134	1	0.0344392	7.55588	5.73705	7.43948	0.759282	0.984595	1.29674
MTSS1	8.04157e-05	1	0.0277955	6.24828	4.74421	7.56718	0.759283	1.21108	1.59503
PPM1L	0.000226439	1	0.0277955	5.92294	4.49768	5.458	0.759367	0.921503	1.21352
LOC100509886	0.00732698	1	0.0771895	6.42029	4.87593	5.80374	0.759457	0.903969	1.19028
ST18	0.000303243	1	0.0277955	5.0844	3.86319	5.61028	0.759813	1.10343	1.45224
LIPG	0.00667474	1	0.0735076	5.04097	3.83024	7.03602	0.759822	1.39577	1.83697
ATL1	0.0101908	1	0.0925698	9.53069	7.24627	7.37466	0.76031	0.773781	1.01772
TMEM30B	0.00347953	1	0.0542427	5.15172	3.91944	5.83058	0.760801	1.13177	1.48761
MURC	0.0095915	1	0.0896916	6.00821	4.57108	4.81085	0.760806	0.800713	1.05245
ELOVL2	0.0098417	1	0.090766	7.35275	5.59754	7.18786	0.761286	0.977574	1.28411
RAPGEF5	0.000448604	1	0.0282265	6.16759	4.69632	5.17787	0.761451	0.83953	1.10254
C14orf132	0.00263182	1	0.0473724	9.72308	7.40455	8.03022	0.761544	0.825893	1.0845
REEP1	0.0242624	1	0.146155	8.21753	6.26605	7.56081	0.762523	0.920083	1.20663
GNG2	0.00384813	1	0.0563645	5.66658	4.32106	4.45797	0.762551	0.786712	1.03168
MAPT	0.0095915	1	0.0896916	7.56985	5.77379	6.47811	0.762736	0.855779	1.12199
IRF6	0.00897557	1	0.0864698	5.8999	4.50263	6.04139	0.76317	1.02398	1.34175
KCNN2	0.00455842	1	0.0615685	5.66653	4.32481	3.84095	0.76322	0.677831	0.88812
INHBB	0.00839251	1	0.0829922	7.96569	6.08138	10.0145	0.763446	1.2572	1.64674
PPP1R1B	0.0107256	1	0.0943956	5.91176	4.51353	4.135	0.763484	0.699453	0.916133
L1CAM	0.00623308	1	0.0707335	6.23463	4.76087	4.24873	0.763617	0.681473	0.892428
SIX2	0.00314019	1	0.0513121	6.86599	5.24336	7.09568	0.763671	1.03345	1.35327
BEND5	0.000445714	1	0.0282265	6.2026	4.74193	4.15323	0.764507	0.669596	0.875853
MACROD2	0.000199586	1	0.0277955	5.68281	4.34772	6.36989	0.765065	1.1209	1.46511
GNAO1	0.000380889	1	0.0277955	6.7363	5.15371	7.03926	0.765065	1.04497	1.36586
PCSK5	0.0135605	1	0.106492	4.56214	3.49043	3.4135	0.765085	0.748223	0.97796
GALNT3	0.00349037	1	0.0542427	6.23808	4.77321	7.47557	0.765172	1.19838	1.56615
PPFIA2	0.00493306	1	0.0635112	6.09228	4.6625	5.47392	0.765313	0.898501	1.17403
C6orf124	0.0185833	1	0.126868	5.6987	4.36321	4.33533	0.765651	0.760758	0.993609
LCK	0.00778646	1	0.0795136	5.66038	4.33519	4.57335	0.765883	0.807958	1.05494
MANEAL	0.00053906	1	0.0290473	9.80535	7.51697	9.99687	0.766619	1.01953	1.32991
FYN	0.0044312	1	0.0610956	8.86319	6.79767	7.48332	0.766955	0.844314	1.10086
NCALD	0.00962153	1	0.0897691	5.54622	4.2554	5.88844	0.767261	1.0617	1.38376
GRIP1	0.00410509	1	0.0585573	6.09037	4.6741	4.65104	0.767458	0.76367	0.995065
TSPAN11	0.00286508	1	0.0489483	6.14697	4.71857	5.58717	0.767625	0.908931	1.18408
DEFB1	0.00342545	1	0.0540064	5.17244	3.97306	3.95956	0.768122	0.765512	0.996602
PTGFRN	0.043978	1	0.203092	7.53505	5.78849	7.41489	0.768209	0.984053	1.28097
CHST1	0.0135605	1	0.106492	5.38244	4.13493	4.0136	0.768226	0.745685	0.970658
TMSB15B	0.00360551	1	0.0552578	7.57729	5.82143	4.17311	0.768273	0.550739	0.716853
ETS2	0.0271822	1	0.155616	6.86941	5.27879	7.66648	0.768448	1.11603	1.45232
PGAP1	0.000241114	1	0.0277955	8.37525	6.43817	8.32659	0.768714	0.99419	1.29332
ERC2	0.00446886	1	0.0613197	5.77505	4.44039	4.83168	0.768892	0.836647	1.08812
C6orf168	0.000893898	1	0.0324126	6.98906	5.37441	6.39874	0.768974	0.915537	1.19059
DLG3	0.00104045	1	0.0342896	7.0763	5.44473	5.88585	0.769432	0.831769	1.08102
C2CD4A	0.00230803	1	0.0448523	5.28215	4.06555	6.60411	0.769678	1.25027	1.62441
NDRG4	0.00477559	1	0.0631216	7.35672	5.66716	6.68207	0.770338	0.908296	1.17909
FAM59A	0.0051743	1	0.064957	7.42358	5.7196	6.96489	0.770464	0.938211	1.21772
USP18	0.00667474	1	0.0735076	7.90553	6.09451	9.69699	0.770918	1.22661	1.5911
C1orf172	0.008276	1	0.0821969	5.55601	4.28432	6.19673	0.771114	1.11532	1.44638
GRIK3	0.00152237	1	0.03896	5.15419	3.97495	3.92635	0.771208	0.761779	0.987773
CBFA2T2	0.000331283	1	0.0277955	8.44562	6.51486	7.9512	0.77139	0.941459	1.22047
FAM105A	0.00056896	1	0.0293213	7.43409	5.73553	7.09365	0.771517	0.954205	1.23679
GCNT1	0.0333389	1	0.174337	6.77165	5.22492	8.8437	0.771587	1.30599	1.6926
GRM8	0.00236557	1	0.0455841	5.02798	3.88068	4.01412	0.771817	0.798356	1.03438
SORL1	0.00206846	1	0.0433559	8.12638	6.27429	5.22956	0.772089	0.643529	0.83349
TUBA4A	0.0264697	1	0.152977	9.89194	7.6385	10.7828	0.772194	1.09006	1.41164
TMOD2	0.00215359	1	0.0438658	6.88671	5.31804	6.93007	0.772218	1.0063	1.30313
CHL1	0.0313744	1	0.16827	4.83675	3.73608	3.54352	0.772436	0.732623	0.948459
C11orf93	0.00303657	1	0.0505801	6.57609	5.0844	5.63608	0.773165	0.857057	1.1085
SLC7A14	0.00690042	1	0.0747956	5.3052	4.10179	6.17105	0.773165	1.16321	1.50448
HPCA	0.0164852	1	0.118751	6.17087	4.77238	4.59551	0.773372	0.74471	0.962938
SESTD1	0.000267475	1	0.0277955	8.72249	6.74931	7.99969	0.773783	0.917134	1.18526
FRAS1	0.00332939	1	0.0531827	5.81953	4.50309	5.18744	0.77379	0.891385	1.15197
PLEKHG4B	0.00417806	1	0.058898	6.58765	5.09923	4.79824	0.774059	0.728368	0.940973
LRRC10B	0.0235591	1	0.143341	7.59234	5.87817	8.43726	0.774224	1.11129	1.43535
RAB3C	0.00108134	1	0.0344392	4.98999	3.86388	4.95262	0.774328	0.992513	1.28177
CEL	0.00209752	1	0.0434625	5.98727	4.63656	9.79724	0.774404	1.63634	2.11304
PAIP2B	0.00127576	1	0.0359987	7.36275	5.70181	6.97884	0.774414	0.947858	1.22397
NMNAT2	0.0213839	1	0.136759	6.57551	5.09629	5.08868	0.775041	0.773884	0.998508
SLC44A3	0.0361402	1	0.182451	7.23108	5.60574	7.93732	0.775229	1.09767	1.41593
EXPH5	0.0127674	1	0.102836	6.00603	4.65786	6.32438	0.77553	1.053	1.35779
CABP7	0.0048044	1	0.0631216	5.59157	4.33976	4.2664	0.776126	0.763006	0.983096
C21orf63	0.021467	1	0.137163	5.89709	4.57784	4.34981	0.776287	0.737621	0.95019
NRTN	0.0234097	1	0.142685	7.21805	5.60352	4.41411	0.776321	0.611538	0.787738
FHDC1	0.000329842	1	0.0277955	7.78971	6.05009	7.97636	0.776678	1.02396	1.31839
ERO1LB	0.0327227	1	0.172706	7.5047	5.82938	8.75215	0.776764	1.16622	1.50139
KIAA1549	0.00167405	1	0.0402662	7.27335	5.65067	6.53557	0.7769	0.898564	1.1566
KLHL14	0.0373111	1	0.185579	4.88111	3.79365	3.72096	0.77721	0.762318	0.980838
TMC4	0.0345014	1	0.177552	6.27861	4.88034	7.77307	0.777297	1.23802	1.59273
NBEA	0.000254909	1	0.0277955	8.6874	6.75286	7.21411	0.777317	0.830411	1.0683
ASXL3	0.00380916	1	0.055967	6.06891	4.71783	5.74517	0.777377	0.946657	1.21776
RMST	0.0131077	1	0.104685	4.92414	3.82803	3.98367	0.7774	0.809009	1.04066
STX1A	0.00244169	1	0.0458603	7.33209	5.70115	6.62341	0.777562	0.903345	1.16177
LOC285812	0.000865456	1	0.031941	7.767	6.04247	6.64483	0.777967	0.855521	1.09969
LOC100506728	0.00167526	1	0.0402662	7.85203	6.10989	6.67378	0.778128	0.849943	1.09229
LOC100507100	0.0365077	1	0.183142	6.37243	4.95859	5.9839	0.778131	0.93903	1.20678
LOC100507372	0.0262983	1	0.152456	7.2258	5.62276	6.64614	0.778151	0.919779	1.18201
FAM65B	0.0295012	1	0.16275	5.49428	4.27575	5.5884	0.778218	1.01713	1.307
C1orf210	0.00530983	1	0.0650472	4.94987	3.85283	10.3823	0.77837	2.09749	2.69473
FA2H	0.00436751	1	0.0606165	5.4619	4.25267	6.40129	0.778607	1.17199	1.50524
DCHS1	0.0162681	1	0.117842	6.55931	5.1078	5.89619	0.77871	0.898904	1.15435
FAM13C	0.00284773	1	0.0488481	5.39523	4.20533	5.03243	0.779453	0.932756	1.19668
UNC13A	0.00335966	1	0.0535005	6.42567	5.01181	6.07111	0.779967	0.944822	1.21136
TTC9	0.00133688	1	0.0367078	6.60966	5.15538	7.12468	0.779977	1.07792	1.38199
TCF4	0.00884564	1	0.0855867	9.40374	7.34496	4.31402	0.781068	0.458756	0.587345
EBF3	0.0349146	1	0.178314	5.50461	4.30023	4.22909	0.781205	0.768281	0.983456
DBC1	0.0147888	1	0.111651	5.51622	4.30981	4.64833	0.781298	0.842667	1.07855
ZSWIM5	0.00504525	1	0.0640889	6.75268	5.27631	7.26103	0.781365	1.07528	1.37616
EPS8	0.0151515	1	0.11305	9.58363	7.48833	11.3977	0.781367	1.18929	1.52206
MARVELD2	0.00884564	1	0.0855867	8.15729	6.37427	10.736	0.781419	1.31612	1.68427
HS3ST1	0.00104964	1	0.0342896	4.95015	3.86843	4.42567	0.781478	0.894049	1.14405
LPPR1	0.00782695	1	0.0796905	4.73885	3.70398	6.19066	0.78162	1.30636	1.67135
SHD	0.00931916	1	0.0883053	5.39445	4.21954	3.91473	0.7822	0.725696	0.927763
RHOU	0.01161	1	0.0983894	7.00698	5.4814	9.77173	0.782276	1.39457	1.78271
KIF13B	0.00189527	1	0.0416555	6.66651	5.21711	8.42847	0.782585	1.2643	1.61554
KIAA1644	0.0293932	1	0.162694	6.74547	5.27933	4.65333	0.782648	0.689845	0.881425
SLCO4C1	0.000837541	1	0.0318133	5.56457	4.35667	7.10641	0.78293	1.27708	1.63115
LOC100287426	0.000601684	1	0.029489	5.59137	4.37994	6.14014	0.78334	1.09815	1.40188
GDAP1	0.000313675	1	0.0277955	9.33387	7.31459	8.70466	0.783661	0.932588	1.19004
SMPD3	0.00248906	1	0.0461124	5.03541	3.94711	4.5729	0.783872	0.908148	1.15854
KIAA1661	0.0067343	1	0.0737999	5.16472	4.04901	4.0266	0.783976	0.779636	0.994464
TSPAN12	0.0266822	1	0.153861	7.00816	5.49588	8.46205	0.784212	1.20746	1.53971
REC8	0.0221345	1	0.138933	6.04948	4.74607	5.75338	0.784541	0.951054	1.21224
BIK	0.0151515	1	0.11305	7.50431	5.88749	12.3243	0.784548	1.6423	2.0933
SYTL1	0.0172872	1	0.122016	6.63492	5.20942	6.13975	0.785152	0.925369	1.17859
ANKH	0.00475868	1	0.0631216	6.45024	5.06463	6.74501	0.785186	1.0457	1.33179
HSD11B2	0.00345212	1	0.0540143	5.62587	4.4246	4.44374	0.786473	0.789875	1.00433
CDH2	0.0361255	1	0.182422	9.82878	7.73077	9.94234	0.786544	1.01155	1.28607
ANKRD6	0.0106192	1	0.0939388	7.36242	5.79201	5.73556	0.7867	0.779032	0.990253
C1orf51	0.0260504	1	0.152044	7.26134	5.71313	6.7993	0.786787	0.936369	1.19012
KCNH7	0.00288362	1	0.0490215	5.23402	4.11984	5.6279	0.787127	1.07525	1.36605
FAM84B	0.00916207	1	0.0871769	7.1603	5.637	8.27464	0.787258	1.15563	1.46791
FGD3	0.00525978	1	0.0650472	5.54429	4.36529	5.07884	0.787349	0.916048	1.16346
KIAA1543	0.000782239	1	0.0307757	5.5035	4.33612	5.65939	0.787884	1.02833	1.30517
RAB3IP	0.0012126	1	0.0351977	6.86308	5.4074	6.45758	0.787897	0.940915	1.19421
INA	0.00409449	1	0.0585573	10.2849	8.1055	9.31026	0.788099	0.905238	1.14864
C12orf34	0.00224834	1	0.0446341	7.11211	5.60688	9.05261	0.788357	1.27284	1.61455
GDAP1L1	0.00570128	1	0.0675077	5.65051	4.45915	4.63888	0.789159	0.820968	1.04031
PDE1A	0.013304	1	0.105441	4.89392	3.86269	3.61794	0.789282	0.739272	0.936638
LOC286161	0.000370136	1	0.0277955	6.97309	5.50403	6.7005	0.789325	0.960909	1.21738
SP8	0.0311539	1	0.167961	5.33402	4.21144	4.51069	0.789543	0.845646	1.07106
KIAA1804	0.00267973	1	0.0474715	8.29039	6.54596	9.12768	0.789584	1.101	1.3944
BCL2	0.00237169	1	0.0455944	5.71321	4.51282	5.72805	0.789892	1.0026	1.26928
ZNF880	0.0362861	1	0.18283	5.80551	4.58871	3.8489	0.790406	0.662974	0.838776
ASTN1	0.00157129	1	0.0394986	4.80953	3.80421	3.50203	0.790973	0.728144	0.920568
RIBC2	0.0155802	1	0.115208	8.0539	6.37063	8.84414	0.791	1.09812	1.38827
NRN1	0.0426536	1	0.199201	7.37048	5.8335	3.69964	0.791468	0.501953	0.634205
PAK6	0.00615357	1	0.0704288	6.29084	4.9804	5.88247	0.791691	0.935085	1.18112
C1orf115	0.00138045	1	0.0370476	5.47599	4.33548	5.65742	0.791725	1.03313	1.30491
MLLT3	0.00897557	1	0.0864698	6.61776	5.24234	6.8724	0.792162	1.03848	1.31094
NXPH1	0.00349978	1	0.0542662	5.23299	4.14549	5.57381	0.792184	1.06513	1.34455
TMEM132D	0.00843691	1	0.0833115	5.25959	4.16877	4.10129	0.792603	0.779773	0.983813
GCNT2	0.0241551	1	0.146063	7.08377	5.61561	6.66143	0.792743	0.940379	1.18623
IL17D	0.0078024	1	0.0795975	5.58152	4.4253	4.71717	0.792848	0.84514	1.06596
C7orf46	0.00259131	1	0.0470462	9.30403	7.3804	9.47043	0.793247	1.01788	1.28319
TXNDC16	0.000226439	1	0.0277955	10.0102	7.94083	9.37084	0.793276	0.936131	1.18008
ATP8A1	0.00627256	1	0.070778	5.47892	4.34643	5.39681	0.793301	0.985014	1.24166
TSHZ1	0.0012126	1	0.0351977	9.14621	7.25627	9.83187	0.793364	1.07497	1.35495
TMEM125	0.0324986	1	0.172249	6.46264	5.12727	8.56319	0.793371	1.32503	1.67013
MEGF9	0.000113542	1	0.0277955	7.68796	6.1001	9.11063	0.793462	1.18505	1.49352
NR0B2	0.0365077	1	0.183142	6.25983	4.96792	10.6944	0.793619	1.70842	2.15269
SYNGR4	0.0444005	1	0.203766	5.83542	4.63261	4.68437	0.793877	0.802747	1.01117
BSN	0.000236494	1	0.0277955	5.98991	4.7554	5.38704	0.793902	0.899353	1.13283
GLB1L2	0.00417806	1	0.058898	8.00359	6.35751	5.43822	0.794332	0.679472	0.855401
KL	0.0180505	1	0.124674	4.25426	3.37973	3.25107	0.794435	0.764191	0.96193
LOC283174	0.00264889	1	0.0473724	5.39158	4.28468	4.36487	0.794698	0.809572	1.01872
KIAA1211	0.00436016	1	0.0605552	6.57465	5.22508	5.31583	0.794731	0.808534	1.01737
HTR3A	0.0247238	1	0.147573	5.02174	3.99163	3.95726	0.794871	0.788026	0.991389
FAM201A	0.00169548	1	0.0402662	5.40927	4.3017	4.90147	0.795247	0.906124	1.13942
DNAJC6	0.000160038	1	0.0277955	7.05778	5.61614	7.41013	0.795737	1.04992	1.31944
DENND2A	0.00162198	1	0.0398032	5.80852	4.62318	4.46433	0.795932	0.768584	0.96564
RPS6KA5	7.55908e-05	1	0.0277955	7.23374	5.75758	6.1662	0.795934	0.852422	1.07097
GLCCI1	0.000174881	1	0.0277955	7.77988	6.1956	6.92046	0.796362	0.889534	1.117
EML5	0.000448604	1	0.0282265	5.38222	4.2876	4.64464	0.796624	0.86296	1.08327
DMRT2	0.0158581	1	0.116304	5.00726	3.99176	4.05987	0.797196	0.810798	1.01706
ZNF738	0.0180505	1	0.124674	7.79707	6.21993	6.7949	0.797727	0.871468	1.09244
ACVR1C	0.0129664	1	0.104002	5.68423	4.5348	6.3023	0.797786	1.10873	1.38976
SALL2	0.000580537	1	0.0293213	9.194	7.33545	7.34978	0.797852	0.799411	1.00195
VSTM2A	0.0439734	1	0.203092	4.98132	3.9748	3.90123	0.79794	0.783172	0.981492
RPS6KL1	0.000421023	1	0.0278563	6.26661	5.00147	4.83905	0.798114	0.772196	0.967526
PRR18	0.030008	1	0.164665	5.63953	4.50154	5.75107	0.798212	1.01978	1.27758
ANKRD5	0.00588292	1	0.0687107	6.10943	4.87865	8.10295	0.798545	1.3263	1.6609
SYP	0.000765235	1	0.0307757	5.72446	4.57193	6.0211	0.798664	1.05182	1.31697
LOC349160	0.0361679	1	0.182502	5.04614	4.03039	6.63059	0.798707	1.31399	1.64515
CELSR2	0.00112415	1	0.0347309	8.04296	6.42566	6.28603	0.798918	0.781556	0.978269
C8orf79	0.0105733	1	0.0939388	5.24869	4.19385	4.0855	0.799028	0.778383	0.974163
ZNF630	0.0033328	1	0.0531959	5.91086	4.72306	4.30397	0.799048	0.728146	0.911267
HLF	0.00529333	1	0.0650472	4.83071	3.86001	3.8522	0.799057	0.797441	0.997978
MYRIP	0.00355674	1	0.0547791	5.31215	4.24483	5.64182	0.799079	1.06206	1.32911
FBXO25	0.00570323	1	0.0675077	8.11866	6.4882	8.32067	0.799172	1.02488	1.28243
INSIG1	0.00488296	1	0.0631815	9.79362	7.82678	9.67937	0.799172	0.988334	1.2367
DTNA	0.0150344	1	0.112666	6.12872	4.89799	5.7935	0.799186	0.945303	1.18283
GCH1	0.00185747	1	0.0413732	10.9475	8.75366	12.2918	0.799607	1.1228	1.40419
SSTR2	0.0108849	1	0.0948144	5.30354	4.24409	3.95822	0.800238	0.746337	0.932643
EPPK1	0.00727627	1	0.0768908	5.93208	4.7478	5.05632	0.80036	0.852369	1.06498
PTPRD	0.00100847	1	0.0340584	5.26616	4.21536	3.78844	0.800462	0.719394	0.898724
RGS7BP	0.00943504	1	0.0888105	4.33461	3.47241	3.62285	0.801088	0.835795	1.04332
SYN1	0.000313675	1	0.0277955	6.23072	4.99163	5.54588	0.801131	0.890086	1.11104
LOC100287676	0.0169541	1	0.120719	5.56033	4.45466	5.3104	0.801151	0.955052	1.1921
RIPK4	0.0129664	1	0.104002	6.09617	4.88462	6.62097	0.80126	1.08609	1.35547
GPR98	0.00108065	1	0.0344392	4.991	4.00042	4.91039	0.801528	0.983849	1.22747
ZNF704	0.0313216	1	0.16827	6.48664	5.2008	6.04669	0.801772	0.932177	1.16265
OLFM3	0.00648776	1	0.0722972	4.77667	3.83161	7.20129	0.802151	1.5076	1.87944
PLS1	0.00271492	1	0.047727	10.3453	8.29882	11.7237	0.80218	1.13324	1.4127
MARVELD3	0.00421883	1	0.0593107	6.12416	4.91311	8.75571	0.80225	1.4297	1.78211
NTF3	0.0049773	1	0.0638022	6.35291	5.09885	4.44641	0.802601	0.699901	0.872042
FGF12	0.0145305	1	0.110737	7.21028	5.78758	7.82769	0.802685	1.08563	1.3525
ST8SIA4	0.0146302	1	0.111081	4.53514	3.64499	3.80263	0.803721	0.838482	1.04325
KCNJ6	0.0402975	1	0.193815	6.76929	5.44128	9.4141	0.803818	1.39071	1.73013
OR51E1	0.0300053	1	0.164665	5.06624	4.07235	6.74139	0.803821	1.33065	1.65541
NCRNA00291	0.0104018	1	0.0935392	5.09523	4.09593	3.93312	0.803874	0.771921	0.960251
KCND3	0.0116604	1	0.0984459	4.87629	3.92033	4.63716	0.803957	0.95096	1.18285
LRRC61	0.000736323	1	0.0307757	7.12226	5.7273	6.90309	0.80414	0.969227	1.2053
SOX4	0.0155066	1	0.114704	9.33745	7.51046	7.90737	0.804338	0.846845	1.05285
SLC2A12	0.0216501	1	0.137313	5.97931	4.80986	7.22674	0.804417	1.20863	1.50249
PLEKHA6	0.00825215	1	0.082076	5.98359	4.8135	6.09241	0.80445	1.01819	1.26569
EVL	0.00320808	1	0.0518351	8.24814	6.63545	5.23314	0.804479	0.634463	0.788664
NDST4	0.00343726	1	0.0540143	4.50413	3.62438	5.94062	0.804679	1.31893	1.63907
BMP8B	0.00599253	1	0.0692851	6.02128	4.8456	6.15337	0.804745	1.02194	1.26989
SEC11C	0.000257172	1	0.0277955	11.5692	9.31268	13.58	0.804957	1.17381	1.45822
CCDC110	0.00245989	1	0.0458603	4.37573	3.5233	4.76986	0.805191	1.09007	1.3538
RAP1GAP2	0.0105166	1	0.0939388	8.82686	7.10818	11.0116	0.80529	1.24751	1.54915
FAM155B	0.000759025	1	0.0307757	6.45452	5.19998	5.83605	0.805634	0.904181	1.12232
PDK4	0.0213505	1	0.136672	4.76544	3.8392	6.45309	0.805635	1.35414	1.68084
IRS2	0.00974014	1	0.0905579	9.05578	7.2979	10.884	0.805883	1.20188	1.49139
FAM184A	0.00883767	1	0.0855867	6.3353	5.10666	5.70829	0.806063	0.901028	1.11781
PTPN6	0.0153307	1	0.113894	6.9827	5.62869	8.45376	0.80609	1.21067	1.50191
CACNA1D	0.00109696	1	0.0345203	4.97352	4.0109	4.47347	0.80645	0.899457	1.11533
TMEM27	0.000760967	1	0.0307757	4.98348	4.0199	5.91935	0.806645	1.18779	1.47251
C10orf58	0.00637302	1	0.0716375	10.7056	8.63795	10.5399	0.806862	0.98452	1.22018
TMEM169	0.00131886	1	0.0365525	6.06158	4.89089	4.49655	0.806867	0.741811	0.919372
ICA1	0.00647704	1	0.0722972	6.3616	5.13457	5.95571	0.807119	0.936198	1.15992
GATS	0.00223439	1	0.044554	6.4208	5.18245	6.93003	0.807134	1.07931	1.33721
LOC283663	0.0255905	1	0.150039	6.13452	4.95151	6.84239	0.807154	1.11539	1.38188
NCRNA00247	0.0102565	1	0.0927983	5.24638	4.23497	4.6277	0.807218	0.882075	1.09274
ESRP2	0.0174051	1	0.122513	6.05755	4.89064	8.68706	0.807363	1.43409	1.77626
LNX1	0.0110757	1	0.0958813	6.83209	5.51786	8.76175	0.807639	1.28244	1.58789
VASH2	0.0370946	1	0.185052	6.46431	5.22402	5.29002	0.808131	0.818342	1.01264
FAM13A	0.0445603	1	0.204318	7.26799	5.87374	7.31346	0.808166	1.00626	1.24511
ARL4C	0.012445	1	0.101621	7.77492	6.28623	7.1024	0.808526	0.913501	1.12984
ZNF320	0.0248905	1	0.148102	8.18809	6.62183	8.95184	0.808715	1.09328	1.35187
RGS7	0.0449579	1	0.204869	5.4075	4.37369	6.37367	0.80882	1.17867	1.45727
ZNF571	0.00215949	1	0.0438658	7.17661	5.80678	7.19061	0.809125	1.00195	1.23831
NOVA1	0.0315683	1	0.168916	7.23534	5.85481	6.79223	0.809196	0.938758	1.16011
VAT1L	0.0219807	1	0.138262	6.31236	5.10977	4.2101	0.809487	0.666962	0.823932
ZBTB7C	0.00355578	1	0.0547791	5.20975	4.2173	5.27017	0.809501	1.0116	1.24965
LOC100499467	0.00280423	1	0.0488481	5.67559	4.5954	5.90071	0.809678	1.03966	1.28405
VGF	0.0162241	1	0.117733	5.15341	4.17341	6.01068	0.809835	1.16635	1.44023
CCDC64	0.00014816	1	0.0277955	6.81074	5.51662	7.30961	0.809989	1.07325	1.32502
CLDN5	0.0265717	1	0.153309	5.54251	4.48997	4.49365	0.810095	0.810761	1.00082
ABCG1	0.0224826	1	0.140408	6.21295	5.0331	5.60697	0.810099	0.902466	1.11402
LOC100130741	0.0030645	1	0.0506003	5.03957	4.0832	5.29145	0.810228	1.04998	1.29591
LOC100506918	0.0109136	1	0.0948756	5.04844	4.09042	3.96373	0.810233	0.78514	0.969029
FCGBP	0.0428786	1	0.199668	5.43382	4.40302	4.61211	0.8103	0.848778	1.04749
FAM149A	0.0340101	1	0.176378	5.5687	4.51392	7.17053	0.810588	1.28765	1.58854
LOC100128288	0.00758132	1	0.0786179	5.30621	4.3021	5.17665	0.810767	0.975584	1.20328
KCTD16	0.0305184	1	0.166024	5.03479	4.08264	5.6275	0.810886	1.11772	1.3784
KHDRBS3	0.00295604	1	0.0496393	8.99287	7.29228	5.57007	0.810895	0.619387	0.763831
TIAM1	0.00576248	1	0.067687	7.80847	6.33219	5.54162	0.810939	0.709694	0.875151
CIDEB	0.0305212	1	0.166024	6.36203	5.16203	6.86679	0.811381	1.07934	1.33025
KIF21B	0.0193452	1	0.129962	7.03373	5.70787	6.18535	0.811499	0.879384	1.08365
CORO2A	0.0230764	1	0.142292	6.43835	5.22648	5.15706	0.811774	0.800991	0.986717
DCUN1D2	0.00311031	1	0.0509044	7.76279	6.30186	8.35166	0.811804	1.07586	1.32527
ELOVL7	0.0116467	1	0.0983894	8.34453	6.77595	11.0666	0.812023	1.32621	1.63322
FDFT1	0.00135235	1	0.0367233	10.4495	8.48857	9.76093	0.812339	0.934101	1.14989
MYT1	0.00214139	1	0.0438658	6.51978	5.29669	6.45512	0.812404	0.990082	1.21871
ZNF124	0.00120196	1	0.0351977	8.06142	6.54981	7.10768	0.812488	0.881691	1.08517
LOC100287015	0.00221034	1	0.0442883	6.15947	5.00586	4.34279	0.81271	0.705059	0.867542
STK33	0.0172038	1	0.121843	6.96254	5.66062	6.08315	0.813011	0.873697	1.07464
PRPH	0.0360692	1	0.182422	8.25298	6.71043	7.17308	0.813092	0.869151	1.06895
MAPK10	0.00748619	1	0.0782279	5.84127	4.75036	4.93703	0.813241	0.845198	1.0393
FAM71E1	0.00312099	1	0.0510387	6.1488	5.00221	5.3281	0.813526	0.866526	1.06515
MEX3A	0.000920794	1	0.0327198	8.06865	6.5649	5.7902	0.813631	0.717618	0.881994
MANSC1	0.0105188	1	0.0939388	8.98087	7.3082	10.5501	0.813752	1.17473	1.4436
AMPD3	0.0274867	1	0.156575	6.20726	5.05132	6.59231	0.813777	1.06203	1.30507
SRPK3	0.0213021	1	0.136489	5.58383	4.54418	5.71112	0.813811	1.0228	1.2568
DLL3	0.000953589	1	0.0332435	6.11795	4.97899	5.12427	0.813832	0.837579	1.02918
CORO2B	0.0414065	1	0.197065	5.6198	4.57419	4.01352	0.813941	0.714174	0.877427
MAML3	0.000273427	1	0.0277955	5.6917	4.63341	6.1373	0.814064	1.07829	1.32458
SPINT2	0.0184752	1	0.12652	10.0346	8.17074	11.3997	0.814259	1.13605	1.39519
FLJ22184	0.00250415	1	0.0461831	7.27774	5.92807	6.74563	0.814549	0.926884	1.13791
PELI1	0.00104652	1	0.0342896	7.04968	5.74475	5.74573	0.814894	0.815033	1.00017
TNFRSF11A	0.0156754	1	0.115663	6.4264	5.23747	7.79157	0.814992	1.21243	1.48766
ADCY1	0.00184808	1	0.0413732	5.77292	4.70661	5.94919	0.815292	1.03053	1.26401
LOC100510485	0.0426758	1	0.199201	5.49695	4.48245	5.83851	0.815444	1.06214	1.30253
CAMK1D	0.044198	1	0.203743	8.17191	6.66383	7.91557	0.815455	0.968631	1.18784
RASEF	0.000517852	1	0.0289037	8.40627	6.85646	9.01374	0.815637	1.07226	1.31463
SRSF12	0.0432932	1	0.201142	6.36469	5.19324	4.284	0.815945	0.673089	0.82492
AKD1	0.00280588	1	0.0488481	6.0729	4.95597	5.20744	0.81608	0.857489	1.05074
ZNF713	0.0157001	1	0.115783	6.56342	5.35636	6.00792	0.816092	0.915364	1.12164
TET1	0.0191833	1	0.129086	8.07211	6.59157	6.20973	0.816586	0.769282	0.942071
CITED1	0.0158324	1	0.116239	7.34436	5.99847	5.16936	0.816746	0.703855	0.86178
GPR27	0.0476518	1	0.211628	6.52746	5.33523	7.22091	0.817352	1.10624	1.35344
PLCXD3	0.0421026	1	0.198518	4.58199	3.74544	3.80415	0.817428	0.83024	1.01567
PTP4A3	0.0234097	1	0.142685	7.48821	6.12281	5.62943	0.81766	0.751772	0.91942
CLDN4	0.00349978	1	0.0542662	5.55084	4.53872	6.46693	0.817663	1.16503	1.42483
SEMA4D	0.00199184	1	0.042687	5.87672	4.80522	5.51369	0.81767	0.938226	1.14744
LRRCC1	0.0229167	1	0.142038	6.19046	5.06189	6.79673	0.817691	1.09794	1.34273
KSR2	0.00194199	1	0.0421085	5.18782	4.24283	5.41159	0.817844	1.04313	1.27547
PLXNA2	0.0324986	1	0.172249	6.16794	5.04592	8.21423	0.818088	1.33176	1.6279
OGDHL	0.000245724	1	0.0277955	7.08213	5.79473	7.60801	0.818218	1.07425	1.31292
HMGCS1	0.000948728	1	0.0332425	9.80949	8.02817	9.39297	0.818409	0.95754	1.17
ASRGL1	0.00116041	1	0.0347585	9.8122	8.03248	9.38445	0.818623	0.956407	1.16831
CYP2J2	0.0142731	1	0.10925	5.47011	4.48156	6.77759	0.819282	1.23902	1.51233
STK32A	0.00756539	1	0.0786179	5.09721	4.17661	4.66045	0.819391	0.914314	1.11585
LSAMP	0.022256	1	0.139568	5.89891	4.8351	4.4071	0.819659	0.747104	0.911482
TIGD3	0.00100997	1	0.0340584	6.38205	5.23284	5.46241	0.819931	0.855903	1.04387
NNT	0.0204271	1	0.132905	7.75246	6.36053	8.44896	0.820453	1.08984	1.32834
TNFRSF19	0.0249084	1	0.148102	5.57645	4.57759	4.18437	0.820879	0.750364	0.914099
ZNF708	0.00222434	1	0.0444824	7.48119	6.14824	6.82433	0.821826	0.912199	1.10997
ATCAY	0.0443158	1	0.203766	8.26755	6.79507	7.13043	0.821896	0.86246	1.04935
C1orf116	0.0217722	1	0.13779	5.16106	4.24312	7.30009	0.822142	1.41446	1.72045
RASSF5	0.0328716	1	0.172974	6.57554	5.40656	6.77974	0.822223	1.03105	1.25398
LOC100170939	0.0430052	1	0.200077	8.60837	7.07834	9.07613	0.822263	1.05434	1.28224
ANKRD18A	0.00215359	1	0.0438658	5.78388	4.75731	5.06203	0.822513	0.875196	1.06405
DPY19L2P2	0.0347345	1	0.177992	8.0052	6.58525	6.9013	0.822622	0.862102	1.04799
BACH2	0.00857436	1	0.0840824	5.57073	4.58263	4.61251	0.822626	0.82799	1.00652
BZRAP1	0.00306897	1	0.0506003	5.83315	4.80059	4.58089	0.822985	0.78532	0.954233
FUT1	0.0104482	1	0.0937113	6.98587	5.75022	6.84389	0.823122	0.979676	1.1902
PERP	0.023203	1	0.142685	6.9699	5.73735	7.26839	0.823162	1.04283	1.26685
LFNG	0.00858017	1	0.0840824	6.01009	4.94751	6.62403	0.8232	1.10215	1.33886
TFAP2B	0.0262983	1	0.152456	4.29509	3.53597	3.57573	0.823258	0.832516	1.01125
SESN3	0.00295604	1	0.0496393	5.01599	4.13087	3.8809	0.823539	0.773704	0.939487
FAM84A	0.00121839	1	0.0352666	5.04914	4.1582	5.26311	0.823546	1.04238	1.26572
SERPINB5	0.0234435	1	0.142764	4.55942	3.7551	5.26856	0.82359	1.15553	1.40304
MARCKS	0.0123329	1	0.101445	10.3704	8.54168	9.39863	0.823656	0.90629	1.10033
CORO1A	0.0124525	1	0.101621	7.14215	5.88425	4.70202	0.823876	0.658348	0.799086
RNF144A	0.000952887	1	0.0332435	6.22275	5.12799	4.43121	0.824072	0.712098	0.864121
HUNK	0.0135605	1	0.106492	6.02469	4.96528	5.41957	0.824155	0.899561	1.09149
RLN1	0.0215261	1	0.137273	4.42761	3.6502	4.22154	0.824418	0.953456	1.15652
REPS2	0.00680882	1	0.0742316	5.59448	4.61241	5.83324	0.824458	1.04268	1.26468
PRDX2	7.55908e-05	1	0.0277955	9.09943	7.50221	8.50755	0.824471	0.934954	1.13401
ZNF397	0.000710935	1	0.0302666	6.87694	5.67181	6.77224	0.824758	0.984775	1.19402
RIMKLA	0.0011201	1	0.0347097	6.19444	5.10931	7.77436	0.824822	1.25505	1.52161
POU6F2	0.00116041	1	0.0347585	4.32034	3.56446	4.69275	0.825043	1.0862	1.31654
TMEM198	0.000346284	1	0.0277955	6.25438	5.16069	5.98596	0.825132	0.957084	1.15992
RIMS3	0.00824223	1	0.0820169	7.36587	6.08063	4.45411	0.825514	0.604696	0.732508
MYO5B	0.0402151	1	0.19369	6.29734	5.19874	6.86946	0.825545	1.09085	1.32137
GNAZ	0.00166878	1	0.0402662	7.76712	6.41237	6.56486	0.825579	0.845213	1.02378
PLA2G3	0.00624743	1	0.0707335	7.05446	5.82419	5.88887	0.825604	0.834773	1.01111
GPR12	0.0463671	1	0.209039	4.94205	4.08036	4.01426	0.825642	0.812266	0.983799
ZNF253	0.0252534	1	0.14925	8.0361	6.63523	8.15696	0.825678	1.01504	1.22934
NAPB	0.00126167	1	0.0359987	7.38086	6.0947	6.36219	0.825744	0.861984	1.04389
FNDC5	0.00673704	1	0.0737999	5.44189	4.49751	4.20898	0.826462	0.773441	0.935846
PEG10	0.0331037	1	0.174026	10.2135	8.44231	7.26577	0.826586	0.711391	0.860637
BPA_1	0.000547463	1	0.0291952	4.28699	3.54428	4.51172	0.826753	1.05242	1.27296
VANGL2	0.0205176	1	0.133116	6.7503	5.58322	4.70399	0.827106	0.696857	0.842524
PRKAA2	0.0148511	1	0.111657	6.7358	5.5713	6.78743	0.827118	1.00767	1.21828
RNF150	0.0463671	1	0.209039	6.17343	5.10672	4.57726	0.827209	0.741445	0.89632
JAG2	0.0482943	1	0.213426	8.1272	6.72308	7.08543	0.827232	0.871817	1.0539
SMARCA4	0.00084719	1	0.0318475	8.23081	6.81177	7.11511	0.827594	0.864448	1.04453
CHD7	0.00121778	1	0.0352666	8.06747	6.68408	7.67312	0.828523	0.951119	1.14797
KCNH6	0.000616007	1	0.029489	5.35426	4.43776	6.11275	0.828826	1.14166	1.37744
GLS2	0.00532342	1	0.0650472	5.18129	4.29684	4.62604	0.829299	0.892835	1.07661
LLGL2	0.00764071	1	0.0786609	5.68984	4.71933	6.39197	0.829432	1.1234	1.35442
PPM1H	0.00134311	1	0.036714	5.39188	4.4723	6.33764	0.829451	1.1754	1.41709
JUP	0.0233971	1	0.142685	8.34414	6.92218	9.22586	0.829586	1.10567	1.3328
AMOTL1	0.00417806	1	0.058898	7.00113	5.8085	5.34679	0.829652	0.763705	0.920513
RNF157	0.00140913	1	0.0373713	6.69865	5.55824	7.22996	0.829755	1.07932	1.30076
LOC401022	0.00784037	1	0.0797485	6.14521	5.09972	7.2431	0.829869	1.17866	1.4203
WFDC2	0.00706692	1	0.0755684	5.35316	4.44404	5.83477	0.830171	1.08997	1.31294
PCSK1N	0.0387097	1	0.190031	8.48718	7.04584	8.9128	0.830174	1.05015	1.26497
NMNAT3	0.0118135	1	0.0989079	6.25448	5.19342	6.00163	0.830351	0.959572	1.15562
LANCL3	0.00845375	1	0.083416	4.27748	3.55249	3.43751	0.83051	0.803629	0.967634
FSD1L	0.00130254	1	0.0363761	7.08358	5.88327	8.01658	0.83055	1.13171	1.36261
SMAD9	0.032734	1	0.172706	8.58225	7.12803	6.5696	0.830555	0.765486	0.921657
ANK2	0.0164852	1	0.118751	6.27182	5.21184	4.98638	0.830994	0.795045	0.956739
MYOM2	0.019942	1	0.131787	6.65579	5.53352	5.98725	0.831384	0.899555	1.082
ATG4D	0.000960308	1	0.0334213	6.18659	5.14348	5.69895	0.831393	0.921179	1.108
ATP1A3	0.0246918	1	0.147573	6.1744	5.13514	5.16455	0.831684	0.836446	1.00573
ATRNL1	0.0340101	1	0.176378	5.07539	4.22119	5.9985	0.831698	1.18188	1.42105
HOOK2	0.00100997	1	0.0340584	8.26372	6.87327	7.53591	0.831741	0.911927	1.09641
ZNF488	0.0267288	1	0.154043	5.88927	4.89847	5.70313	0.831761	0.968392	1.16427
LOC283588	0.00372233	1	0.055967	5.2442	4.36302	4.4525	0.831971	0.849032	1.02051
GAB2	0.0400378	1	0.193114	8.33062	6.93178	7.98106	0.832085	0.958039	1.15137
TSHZ2	0.0117417	1	0.0987149	4.92725	4.10005	3.9902	0.832117	0.809822	0.973207
ADAM1	0.00652207	1	0.0724224	7.9529	6.62174	8.38311	0.83262	1.0541	1.266
SLC37A1	0.00674494	1	0.0738472	5.41295	4.50796	5.64281	0.83281	1.04247	1.25175
IGSF10	0.0297627	1	0.163493	6.37935	5.31484	6.79071	0.833132	1.06448	1.27769
TMEFF1	0.00532342	1	0.0650472	9.26279	7.71854	6.79303	0.833284	0.733368	0.880093
HOXD13	0.0345512	1	0.177552	5.27521	4.39762	5.71117	0.83364	1.08264	1.2987
COCH	0.00215862	1	0.0438658	10.316	8.60127	8.76114	0.833783	0.84928	1.01859
BRSK2	0.00332939	1	0.0531827	5.26539	4.3902	4.17167	0.833784	0.792282	0.950225
ALOX5	0.00995793	1	0.0915012	4.73593	3.94902	4.01551	0.833842	0.847882	1.01684
C1QTNF3	0.00189487	1	0.0416555	6.58232	5.48866	6.05051	0.833849	0.919205	1.10236
TMEM63C	0.0182138	1	0.12553	5.72281	4.77228	5.82955	0.833905	1.01865	1.22154
F11R	0.00556732	1	0.0668707	8.91329	7.43794	10.2372	0.834477	1.14853	1.37635
LOC100291393	0.0137563	1	0.107214	7.24926	6.04994	6.15778	0.83456	0.849435	1.01782
TNFRSF25	0.047999	1	0.21253	5.58595	4.66323	5.4775	0.834813	0.980584	1.17462
CENPV	0.000385509	1	0.0277955	9.02988	7.54171	7.28922	0.835195	0.807233	0.96652
NPM2	0.00153225	1	0.0390401	7.14259	5.96569	7.47331	0.835228	1.0463	1.25271
H2BFXP	0.0332368	1	0.174052	6.15495	5.14147	3.78281	0.835338	0.614596	0.735746
CAMKV	0.0295941	1	0.162827	5.61999	4.6969	4.17699	0.835749	0.743239	0.889308
SV2B	0.00413718	1	0.0586803	5.40705	4.51944	6.59907	0.835842	1.22045	1.46015
FBXL16	0.0149862	1	0.112426	6.87899	5.75201	6.01924	0.836171	0.875017	1.04646
C14orf93	0.00340778	1	0.0538513	6.8774	5.75079	6.10291	0.836188	0.887387	1.06123
KLHL32	0.00488296	1	0.0631815	3.97985	3.32919	3.68883	0.836512	0.926878	1.10803
RASA4	0.0229802	1	0.142038	6.48663	5.42701	7.89331	0.836645	1.21686	1.45445
ATP6V1C2	0.0291175	1	0.162005	4.7875	4.00688	3.90872	0.836947	0.816444	0.975502
ARC	0.0278938	1	0.157589	5.06961	4.24425	3.82853	0.837195	0.755192	0.902051
PDIK1L	0.00369773	1	0.0557035	8.60396	7.20341	8.65756	0.837221	1.00623	1.20187
SMA4	0.0440786	1	0.20342	8.2696	6.92458	9.72472	0.837353	1.17596	1.40438
STARD10	0.0100834	1	0.0920769	6.92749	5.80089	8.53082	0.837374	1.23144	1.4706
KBTBD8	0.00912578	1	0.0870323	6.17581	5.17177	4.86442	0.837424	0.787656	0.940571
SARM1	0.00212951	1	0.0437302	6.98233	5.85093	6.11547	0.837963	0.875849	1.04521
LOC100128822	0.00340634	1	0.0538513	9.68303	8.11632	9.39406	0.838201	0.970157	1.15743
ESPN	0.00245989	1	0.0458603	4.83417	4.05243	5.16678	0.838289	1.0688	1.27498
NAV1	0.00345212	1	0.0540143	8.01464	6.72389	6.90656	0.83895	0.861743	1.02717
MMAB	0.000183709	1	0.0277955	7.03766	5.90696	7.73609	0.839335	1.09924	1.30966
GPR63	0.0286989	1	0.160208	5.71811	4.79973	4.20249	0.839391	0.734944	0.875568
KIAA1324L	0.0172519	1	0.122016	8.43909	7.08432	6.77946	0.839465	0.80334	0.956967
SH3PXD2A	0.0106626	1	0.0940803	6.60873	5.548	6.03428	0.839495	0.913077	1.08765
SCN1A	0.0176924	1	0.123657	4.21346	3.53738	3.50747	0.839543	0.832445	0.991546
C1orf230	0.01161	1	0.0983894	5.49932	4.618	7.64835	0.83974	1.39078	1.6562
GFOD1	0.000865456	1	0.031941	7.29673	6.12755	6.27878	0.839767	0.860492	1.02468
CASZ1	0.00943703	1	0.0888105	5.43835	4.56999	5.32679	0.840326	0.979486	1.1656
GPRC5B	0.00460055	1	0.0620563	5.62462	4.72726	4.33821	0.840457	0.771289	0.917701
FAM117A	0.00698685	1	0.0753761	8.64322	7.26691	8.93178	0.840764	1.03339	1.2291
ARHGAP32	0.011609	1	0.0983894	7.72629	6.49881	7.66984	0.84113	0.992695	1.18019
SOX6	0.00228473	1	0.044713	5.14735	4.32972	5.09616	0.841154	0.990055	1.17702
PLA2G12A	0.000220245	1	0.0277955	9.7108	8.1694	9.9847	0.841269	1.02821	1.22221
C14orf37	0.0205584	1	0.133339	5.5683	4.68462	5.59378	0.841301	1.00458	1.19408
PPP1R3E	0.00758132	1	0.0786179	7.88118	6.63195	7.93825	0.841492	1.00724	1.19697
HOXD3	0.0490686	1	0.215143	5.69446	4.79412	6.07152	0.841892	1.06621	1.26645
GALNTL4	0.0402151	1	0.19369	5.49088	4.62406	5.84328	0.842134	1.06418	1.26367
ADD2	0.012771	1	0.102836	6.23958	5.25468	5.38304	0.842153	0.862725	1.02443
FKBP7	0.0132759	1	0.105441	6.65865	5.60819	5.68365	0.842242	0.853574	1.01345
LOC730101	0.00716038	1	0.0762911	8.47284	7.13775	9.2652	0.842427	1.09352	1.29806
RGL1	0.0226577	1	0.141016	8.39752	7.07493	6.51301	0.842502	0.775587	0.920576
ZDHHC11	0.0339075	1	0.176137	7.93757	6.68911	8.29562	0.842715	1.04511	1.24017
TTLL7	0.00239476	1	0.0456594	8.62692	7.27141	8.27645	0.842874	0.959375	1.13822
SLC25A29	0.00334243	1	0.0533084	6.47749	5.46123	6.27321	0.843109	0.968463	1.14868
ZNF793	0.0228981	1	0.142038	5.78243	4.87545	4.78808	0.84315	0.828041	0.98208
CPLX2	0.000321901	1	0.0277955	4.85875	4.09704	6.24416	0.843229	1.28514	1.52407
TFCP2L1	0.0174565	1	0.12254	6.70648	5.65606	7.56904	0.843372	1.12862	1.33822
DUSP8	0.00132126	1	0.0365525	6.11646	5.15908	5.96728	0.843475	0.975609	1.15665
GOLGA2B	0.00539204	1	0.0654593	6.32468	5.33534	6.29892	0.843575	0.995928	1.1806
CRABP1	0.0279215	1	0.157615	5.52568	4.66229	4.09356	0.843749	0.740825	0.878016
FAM111B	0.0102565	1	0.0927983	8.00477	6.75446	7.72076	0.843805	0.96452	1.14306
LOC100506237	0.0128118	1	0.103043	4.94679	4.17574	4.54329	0.844131	0.918433	1.08802
ERBB3	0.013304	1	0.105441	5.44723	4.59845	7.42632	0.844181	1.36332	1.61496
CAMK2N2	0.000618178	1	0.029489	7.45288	6.29238	6.82586	0.844289	0.915869	1.08478
CCNE2	0.00477559	1	0.0631216	10.1326	8.55797	9.61333	0.844596	0.94875	1.12332
ADCK3	0.00378752	1	0.055967	7.03335	5.94133	7.14219	0.844738	1.01547	1.20212
FAM174B	0.00476312	1	0.0631216	6.03383	5.09763	7.47681	0.844842	1.23915	1.46672
MCM3AP_AS	0.00147699	1	0.0382942	6.4236	5.42742	6.80017	0.844918	1.05862	1.25293
ZFP14	0.00624743	1	0.0707335	5.67064	4.79161	4.79563	0.844986	0.845695	1.00084
KLHDC8A	0.0414065	1	0.197065	5.86977	4.95992	5.23639	0.844994	0.892094	1.05574
ZNF250	0.00896654	1	0.0864698	5.72877	4.84219	5.26338	0.84524	0.918763	1.08698
MTMR7	0.000815954	1	0.0312424	4.53977	3.83804	4.1664	0.845424	0.917756	1.08556
CLEC18A	0.0293969	1	0.162694	4.51116	3.81419	3.74665	0.8455	0.830529	0.982293
ZNF238	0.0190265	1	0.12866	7.90282	6.68293	8.91348	0.845638	1.12789	1.33377
ACPL2	0.000205218	1	0.0277955	7.18602	6.07755	5.96215	0.845746	0.829688	0.981013
SORBS2	0.0208002	1	0.134232	5.1311	4.34043	5.30946	0.845905	1.03476	1.22326
SV2A	0.00316008	1	0.0514741	9.12244	7.71929	8.40512	0.846186	0.921367	1.08885
MAST4	0.0105896	1	0.0939388	5.74507	4.86193	6.34623	0.846279	1.10464	1.30529
TAL2	0.00546286	1	0.0659698	5.22455	4.42153	4.48935	0.8463	0.859279	1.01534
EPB41	0.00529087	1	0.0650472	6.5731	5.56302	6.58	0.846331	1.00105	1.18281
ZNF711	0.02421	1	0.146155	9.30624	7.88209	7.32946	0.846968	0.787585	0.929888
NAA38	0.000205258	1	0.0277955	7.82362	6.62664	7.25342	0.847003	0.927118	1.09459
ILDR1	0.0122	1	0.100915	4.79433	4.06301	5.32529	0.847462	1.11075	1.31067
MBP	0.0229802	1	0.142038	5.77451	4.89519	7.03036	0.847724	1.21748	1.43618
YPEL3	0.0233971	1	0.142685	6.89198	5.84489	7.41575	0.848071	1.076	1.26876
TMEM145	0.0225192	1	0.140408	6.37636	5.40819	4.96353	0.848163	0.778428	0.917781
TMTC4	0.00540567	1	0.0654708	8.41806	7.14092	8.6368	0.848286	1.02599	1.20948
ZNF132	0.0157191	1	0.115861	4.48116	3.80165	4.45192	0.848362	0.993474	1.17105
ARHGEF7	0.00377479	1	0.055967	6.62406	5.62047	6.57251	0.848493	0.992219	1.16939
FLJ20021	0.0490686	1	0.215143	6.12647	5.2018	5.58117	0.849071	0.910994	1.07293
CACNA1B	0.0150784	1	0.112909	5.99194	5.088	4.59178	0.849141	0.766326	0.902472
B3GAT1	0.0466643	1	0.209816	6.56884	5.5826	5.28173	0.849861	0.804057	0.946105
UNC5A	0.0109539	1	0.0950655	5.63627	4.79014	4.84341	0.849878	0.85933	1.01112
RIMS2	0.023602	1	0.143475	7.18796	6.1095	7.30633	0.849963	1.01647	1.1959
KIAA1147	0.000837541	1	0.0318133	8.74497	7.43477	9.70554	0.850177	1.10984	1.30543
RBM38	0.015703	1	0.115783	7.08806	6.02641	7.19087	0.850221	1.0145	1.19323
MDH1B	0.0309314	1	0.167329	5.77589	4.91134	5.45812	0.850317	0.944983	1.11133
RAB11FIP4	0.0459542	1	0.207753	5.7528	4.89181	5.88631	0.850336	1.02321	1.2033
FAM60A	0.033908	1	0.176137	11.0375	9.38712	10.9726	0.850478	0.994125	1.1689
MCF2L	0.000380843	1	0.0277955	5.64393	4.80061	6.18888	0.850579	1.09655	1.28919
MEIS1	0.0433668	1	0.201291	6.10847	5.19601	6.19306	0.850623	1.01385	1.19189
ZNF223	0.0387097	1	0.190031	5.87329	4.99648	6.07527	0.850713	1.03439	1.21591
B3GNT5	0.0277483	1	0.157075	7.39618	6.29355	9.40163	0.850919	1.27115	1.49385
LOC100129282	0.00221034	1	0.0442883	4.81039	4.09468	6.7884	0.851217	1.4112	1.65786
RGS8	0.00267828	1	0.0474715	5.37426	4.57667	4.35033	0.85159	0.809475	0.950545
MARCKSL1	0.000458869	1	0.0284389	12.1881	10.3844	11.3005	0.852011	0.927176	1.08822
PAX9	0.0180853	1	0.124831	5.32344	4.53632	5.45078	0.85214	1.02392	1.20159
ENHO	0.0338479	1	0.176091	6.31328	5.38013	4.95501	0.852192	0.784855	0.920985
DYDC2	0.0198776	1	0.131654	4.43837	3.78286	3.75097	0.852309	0.845122	0.991568
FRMD5	0.00623308	1	0.0707335	6.86308	5.85007	5.72207	0.852397	0.833746	0.97812
LRIG1	0.0105943	1	0.0939388	5.1217	4.36573	5.22272	0.852399	1.01972	1.1963
BDH1	0.000322206	1	0.0277955	7.2296	6.16292	8.48514	0.852456	1.17367	1.37681
STARD4	0.0215508	1	0.137273	9.76494	8.32583	8.15229	0.852625	0.834853	0.979156
LOC729652	0.00168709	1	0.0402662	4.38993	3.74371	3.57047	0.852794	0.813332	0.953726
GPR19	0.0444005	1	0.203766	8.46259	7.21995	7.19338	0.853161	0.850022	0.99632
P4HTM	0.0142802	1	0.10925	8.30968	7.09126	7.27794	0.853374	0.875839	1.02633
MSI2	0.00137349	1	0.0370476	7.75947	6.62337	6.91054	0.853586	0.890595	1.04336
RAB9B	0.040204	1	0.19369	7.47235	6.37854	5.73881	0.853619	0.768006	0.899706
RFPL3S	0.0213839	1	0.136759	5.19628	4.43599	4.43569	0.853686	0.853629	0.999932
KIF19	0.0193702	1	0.129962	5.23928	4.47278	4.54208	0.853702	0.866929	1.01549
POU2AF1	0.0473939	1	0.210991	4.93649	4.2146	4.1	0.853765	0.830551	0.972809
PTPRO	0.0225192	1	0.140408	8.06753	6.88785	7.30525	0.853774	0.905512	1.0606
TMEM180	0.00514158	1	0.0648878	7.02964	6.00435	6.0177	0.854148	0.856047	1.00222
NAV2	0.0196731	1	0.131014	5.86081	5.00603	5.27137	0.854153	0.899427	1.05301
ZNF43	0.006762	1	0.0739947	9.10299	7.77568	8.16415	0.854189	0.896864	1.04996
EPB41L5	0.00362263	1	0.0552578	6.96056	5.94595	5.82277	0.854235	0.836538	0.979284
PLEKHO1	0.0295941	1	0.162827	8.29839	7.09067	5.11444	0.854463	0.616317	0.721292
NUP210	0.0205176	1	0.133116	7.48471	6.39636	6.19292	0.85459	0.82741	0.968195
DSCAML1	0.00335653	1	0.0534919	4.91649	4.20195	4.93174	0.854666	1.0031	1.17368
ARG2	0.0125419	1	0.102066	9.16061	7.82942	8.19626	0.854683	0.894728	1.04685
FOXP2	0.0250301	1	0.148269	5.036	4.30434	4.69331	0.854715	0.931953	1.09037
ProSAPiP1	0.0044776	1	0.0613197	8.68543	7.42397	9.98802	0.854762	1.14997	1.34537
TMEM184A	0.00747989	1	0.0782279	5.79895	4.95674	5.93034	0.854765	1.02266	1.19642
SNN	0.00481104	1	0.0631216	7.43338	6.35435	7.16309	0.85484	0.963639	1.12727
NFASC	0.0115032	1	0.0978174	6.29732	5.3834	6.24052	0.854872	0.990981	1.15922
NCRNA00118	0.0348297	1	0.178189	5.67088	4.84827	6.01676	0.854942	1.06099	1.24101
MIR101_1	0.00307738	1	0.0506063	5.98797	5.11943	6.0028	0.854952	1.00248	1.17255
CAMTA1	0.00362263	1	0.0552578	8.30198	7.09848	6.83968	0.855034	0.823861	0.963542
TTC39A	0.00611006	1	0.0701332	4.93103	4.22063	6.28698	0.855932	1.27498	1.48958
TDRD6	0.00192224	1	0.0418914	4.25885	3.64569	4.2806	0.856025	1.00511	1.17416
INADL	0.0123188	1	0.10141	5.41649	4.63757	5.96871	0.856195	1.10195	1.28703
BAG1	0.00945833	1	0.0889478	8.67124	7.43251	9.08676	0.857145	1.04792	1.22257
TCTEX1D2	0.00136836	1	0.0370476	10.2464	8.78297	7.11692	0.85718	0.694581	0.810309
FAM57B	0.00767251	1	0.0786609	5.32284	4.56332	4.09215	0.857309	0.76879	0.896748
NBPF8	0.0108437	1	0.0948144	5.51503	4.72926	4.70427	0.857521	0.85299	0.994716
PCYT1B	0.0171109	1	0.1217	5.17842	4.44096	5.2825	0.857588	1.0201	1.1895
DOPEY2	0.00446349	1	0.0612891	5.69058	4.88034	5.61813	0.857617	0.987269	1.15118
SPATA13	0.020409	1	0.132905	5.76466	4.9447	6.09016	0.857761	1.05646	1.23165
N4BP2L1	0.000392633	1	0.0277955	5.15904	4.42568	4.65262	0.857849	0.901839	1.05128
KLF12	0.0164852	1	0.118751	6.21499	5.33174	5.24036	0.857884	0.84318	0.98286
ACVR2A	0.00660646	1	0.0729893	8.33116	7.14795	9.18172	0.857978	1.10209	1.28452
CKB	0.00040396	1	0.0277955	11.5604	9.91888	9.21782	0.858003	0.79736	0.929321
CHD6	0.00041701	1	0.0278563	6.93513	5.95069	6.71777	0.85805	0.968658	1.12891
IDH2	0.0234435	1	0.142764	9.03366	7.75224	9.61548	0.858151	1.06441	1.24035
TEKT2	0.0349146	1	0.178314	4.67785	4.01635	3.94324	0.85859	0.842961	0.981798
C5orf13	0.0219807	1	0.138262	8.04244	6.90554	4.37215	0.858637	0.543635	0.633136
LPIN1	0.00354159	1	0.054709	8.64859	7.42885	7.16258	0.858967	0.828179	0.964158
SLIT1	0.00688229	1	0.0746383	5.88521	5.05595	5.23361	0.859095	0.889281	1.03514
CBX2	0.000783864	1	0.0307757	5.91877	5.08492	5.31815	0.859117	0.898523	1.04587
CDKN2A	0.0373352	1	0.185579	8.3531	7.17663	7.88809	0.859158	0.944331	1.09914
ANKRD10	0.00364771	1	0.055354	8.0038	6.87706	7.72767	0.859224	0.9655	1.12369
ZNF559	0.024249	1	0.146155	9.28759	7.98304	8.44281	0.859538	0.909042	1.05759
GPRIN3	0.0107257	1	0.0943956	4.23412	3.64026	3.81498	0.859745	0.90101	1.048
KIRREL3	0.0123329	1	0.101445	4.91879	4.22896	3.96612	0.859755	0.80632	0.937848
HCN3	0.00393873	1	0.057124	7.21769	6.20553	6.65545	0.859766	0.922103	1.0725
RFX3	0.0142802	1	0.10925	6.74355	5.79834	5.56201	0.859835	0.824789	0.959242
CLGN	0.00338368	1	0.0536687	9.21764	7.92566	9.78833	0.859836	1.06191	1.23502
LOC387790	0.00172346	1	0.0405112	5.40707	4.64981	4.80154	0.859949	0.88801	1.03263
AEBP1	0.0340116	1	0.176378	6.47902	5.57304	6.19519	0.860167	0.956193	1.11164
CYP7B1	0.0313532	1	0.16827	4.38633	3.77331	5.66204	0.860242	1.29084	1.50055
LOC440934	0.00364771	1	0.055354	4.39034	3.7773	3.9748	0.860367	0.905353	1.05229
NOS1AP	0.00125192	1	0.0358351	5.32757	4.58473	4.53987	0.860567	0.852148	0.990217
C1orf95	0.00158672	1	0.0395967	5.34347	4.60113	5.38512	0.861075	1.00779	1.17039
RIC3	0.0126134	1	0.102285	5.23369	4.50738	4.91302	0.861224	0.93873	1.09
KCNF1	0.0364463	1	0.183142	4.54268	3.91236	4.23829	0.861246	0.932994	1.08331
TDH	0.00380693	1	0.055967	4.62553	3.98423	4.24938	0.861356	0.918679	1.06655
GRHL1	0.030614	1	0.166266	5.9227	5.10185	6.01783	0.861406	1.01606	1.17954
VWCE	0.0449719	1	0.204869	5.27075	4.54178	4.50806	0.861695	0.855297	0.992575
GPRC5C	0.0126499	1	0.10238	5.68705	4.90148	5.49595	0.861868	0.966398	1.12128
KIF21A	0.00295457	1	0.0496393	9.12803	7.86755	10.1362	0.861911	1.11044	1.28835
LOC283713	0.0059266	1	0.0687538	4.20835	3.62817	3.75558	0.862137	0.892411	1.03512
ADAMTSL2	0.0066579	1	0.0734397	4.48478	3.86718	3.80808	0.862289	0.849112	0.984718
C18orf18	0.0114042	1	0.0974977	8.07772	6.96594	9.17529	0.862365	1.13588	1.31716
MAP3K13	0.000611615	1	0.029489	5.81155	5.01204	5.26884	0.862427	0.906615	1.05124
C14orf50	0.010307	1	0.0929086	6.42441	5.54318	8.04633	0.86283	1.25246	1.45157
ZADH2	0.0339075	1	0.176137	7.22896	6.23776	7.62863	0.862885	1.05529	1.22298
JPH4	0.0247718	1	0.147757	5.43454	4.68987	4.66865	0.862975	0.85907	0.995474
SSBP2	0.0160076	1	0.117109	6.20407	5.35457	5.47889	0.863074	0.883112	1.02322
LOC100130557	0.00766245	1	0.0786609	7.81135	6.74199	6.49508	0.863102	0.831492	0.963377
IPCEF1	0.0138812	1	0.107883	4.6194	3.98715	4.22507	0.863132	0.914636	1.05967
STXBP1	0.00100997	1	0.0340584	11.0168	9.50938	10.5116	0.863169	0.954141	1.10539
GPR137C	0.0116467	1	0.0983894	6.80591	5.87683	4.34842	0.86349	0.638918	0.739926
SHANK2	0.031205	1	0.168017	5.09422	4.39917	4.1364	0.863561	0.81198	0.940269
LOC441869	0.0105921	1	0.0939388	5.46234	4.72043	5.75809	0.864177	1.05414	1.21982
SLC19A2	0.00530983	1	0.0650472	8.94919	7.73393	10.796	0.864204	1.20637	1.39593
TBC1D24	0.00139496	1	0.0372436	8.26891	7.14657	7.41624	0.86427	0.896882	1.03773
MAPRE2	0.000882138	1	0.0321653	7.42708	6.42017	7.42442	0.864427	0.999643	1.15642
TMPRSS4	0.00980714	1	0.0906984	4.82781	4.17407	5.59499	0.86459	1.15891	1.34042
C1orf194	0.028434	1	0.159332	4.66634	4.03462	4.87741	0.86462	1.04523	1.20889
AP1G2	0.00126985	1	0.0359987	8.49701	7.34721	7.57046	0.864681	0.890955	1.03039
BMF	0.0124136	1	0.101621	6.65965	5.76039	6.85796	0.864969	1.02978	1.19054
CNR1	0.0179245	1	0.124178	4.57383	3.95738	3.81568	0.865223	0.834242	0.964192
IL28RA	0.00686741	1	0.0745161	6.3306	5.47804	6.47586	0.865327	1.02294	1.18215
CCKBR	0.0415462	1	0.197065	4.74662	4.10895	4.87815	0.865657	1.02771	1.1872
KLHL23	0.000158814	1	0.0277955	7.65706	6.62877	7.50802	0.865707	0.980535	1.13264
LOC100129175	0.0478305	1	0.212148	4.36661	3.78112	4.9562	0.865917	1.13502	1.31078
FANCF	0.00155106	1	0.0393254	8.96405	7.76233	9.23228	0.865939	1.02992	1.18937
RHBDL3	0.0225192	1	0.140408	5.14587	4.45722	4.17568	0.866175	0.811464	0.936836
DAAM1	0.00575279	1	0.0676117	7.72303	6.69023	6.85119	0.86627	0.887111	1.02406
NEURL1B	0.0380794	1	0.188145	9.62057	8.33501	9.07732	0.866374	0.943533	1.08906
ANKRD46	0.00649801	1	0.0723723	8.93962	7.74513	9.45805	0.866383	1.05799	1.22116
C2orf70	0.00490614	1	0.0634416	6.33898	5.493	6.24164	0.866543	0.984643	1.13629
RASL11B	0.0161511	1	0.117286	5.87767	5.0935	4.47927	0.866586	0.762082	0.879408
RCOR2	0.033195	1	0.174052	5.85927	5.07841	4.66897	0.86673	0.796852	0.919377
DPYSL2	0.00380916	1	0.055967	11.6887	10.1325	11.1531	0.866859	0.954177	1.10073
LOC100506126	0.00321238	1	0.0518351	4.3836	3.80017	6.22647	0.866906	1.4204	1.63847
AMACR	0.0364331	1	0.183142	6.10012	5.28829	9.137	0.866917	1.49784	1.72778
ARHGAP9	0.0113682	1	0.0973517	4.87602	4.22721	4.07082	0.866939	0.834866	0.963005
ZNF195	0.000538663	1	0.0290473	9.67042	8.38666	9.25315	0.867249	0.956851	1.10332
CLCN4	0.00725792	1	0.0768908	5.33969	4.63117	6.19991	0.867311	1.1611	1.33874
RALGDS	0.00581277	1	0.068084	7.8288	6.79028	6.27909	0.867346	0.80205	0.924717
INSR	0.0326151	1	0.172675	6.4319	5.5789	7.08539	0.867381	1.1016	1.27003
GBA2	0.00024863	1	0.0277955	8.07348	7.00291	7.93755	0.867397	0.983163	1.13346
OTUD7A	0.000898344	1	0.0324126	4.72409	4.09828	4.44156	0.867527	0.940194	1.08376
MPZL3	0.00720963	1	0.0765845	4.76043	4.13102	5.43994	0.867783	1.14274	1.31685
LOC643749	0.000326821	1	0.0277955	5.00781	4.34597	4.54791	0.867839	0.908164	1.04647
MLLT4	0.0215261	1	0.137273	5.01627	4.35381	5.00503	0.867938	0.997759	1.14957
ZBTB16	0.0459114	1	0.207653	4.61001	4.00242	5.63077	0.868202	1.22142	1.40684
ACYP1	0.000778813	1	0.0307757	10.9424	9.5035	9.32398	0.868503	0.852097	0.98111
GPT2	0.0472935	1	0.210991	7.8402	6.80936	7.67918	0.868518	0.979462	1.12774
TRIM24	0.000192479	1	0.0277955	9.10366	7.90742	9.15766	0.868597	1.00593	1.15811
KLHL2	0.0116053	1	0.0983894	10.0302	8.71291	10.0491	0.868667	1.00189	1.15336
SH3BP4	0.0416162	1	0.197125	9.94118	8.63731	10.0681	0.868842	1.01277	1.16565
FAAH	0.0384337	1	0.188993	5.45593	4.74059	6.46192	0.868886	1.18438	1.36311
MAST1	0.00157129	1	0.0394986	4.84669	4.21135	3.70211	0.868912	0.763842	0.879079
SLC4A8	0.0131122	1	0.104685	6.54474	5.68692	5.22914	0.86893	0.798983	0.919502
BEST4	0.0132717	1	0.105441	4.44267	3.8606	4.91693	0.868982	1.10675	1.27362
C9orf72	0.0115734	1	0.0983742	6.69514	5.81871	7.05336	0.869094	1.05351	1.21219
WDR24	0.0193452	1	0.129962	5.91041	5.13697	5.57574	0.86914	0.943376	1.08541
ANO4	0.00647704	1	0.0722972	4.71537	4.09858	4.19246	0.869196	0.889106	1.02291
DKFZP586I1420	0.000566451	1	0.0293213	9.65617	8.39411	8.2425	0.869301	0.8536	0.981938
RALGPS1	0.00159893	1	0.0397098	5.47599	4.76106	5.54849	0.869443	1.01324	1.16539
PPARGC1A	0.0224583	1	0.140408	4.86801	4.23249	6.56943	0.86945	1.34951	1.55214
SPTBN2	0.00727627	1	0.0768908	5.5496	4.82583	5.11711	0.869582	0.922067	1.06036
ZNF493	0.0466643	1	0.209816	7.08863	6.16458	6.20669	0.869642	0.875583	1.00683
TASP1	0.00133465	1	0.0367078	6.64929	5.78283	7.74566	0.869691	1.16488	1.33942
PAN2	0.00341712	1	0.0539162	8.42144	7.32423	8.47848	0.869712	1.00677	1.15759
SIX1	0.0492681	1	0.215789	6.77402	5.89165	5.56192	0.869742	0.821067	0.944034
ABHD13	0.0112731	1	0.0967378	7.33937	6.38373	8.74627	0.869792	1.19169	1.37009
LOC641518	0.030269	1	0.165437	4.42851	3.85219	3.89854	0.869861	0.880327	1.01203
ZFP30	0.0363106	1	0.182865	7.29968	6.35244	7.56603	0.870236	1.03649	1.19104
UNC5B	0.0279215	1	0.157615	6.23086	5.42249	4.6022	0.870265	0.738615	0.848725
FARP1	0.0332368	1	0.174052	7.0764	6.16069	7.05891	0.870596	0.997528	1.1458
DOPEY1	0.00281665	1	0.0488481	6.0113	5.23346	5.93958	0.870604	0.988069	1.13492
PRKX	0.0426536	1	0.199201	6.73171	5.86103	4.24717	0.87066	0.630921	0.724647
OR7E126P	0.00929469	1	0.0881138	6.33082	5.51224	5.81206	0.870698	0.918057	1.05439
LOC100506992	0.0347481	1	0.177992	5.37576	4.68094	4.26949	0.87075	0.794212	0.912101
CELF6	0.00413718	1	0.0586803	4.69029	4.085	5.4277	0.870948	1.15722	1.32869
PACSIN1	0.0332368	1	0.174052	4.88379	4.25402	4.60928	0.871049	0.943791	1.08351
ZNF649	0.0249084	1	0.148102	5.34266	4.65401	4.51592	0.871103	0.845256	0.970328
LOC100128439	0.00405827	1	0.0583095	4.59527	4.00556	3.86773	0.87167	0.841677	0.965592
DSCAM	0.0284109	1	0.159332	4.66072	4.06302	3.98116	0.871758	0.854194	0.979852
FGF7	0.000772029	1	0.0307757	4.31656	3.76318	5.13011	0.871802	1.18847	1.36324
ADAMTS14	0.010446	1	0.0937113	4.99628	4.35673	4.89798	0.871995	0.980326	1.12423
SLCO5A1	0.00817805	1	0.0818519	5.70315	4.97405	4.82904	0.872158	0.846732	0.970846
NIPAL3	0.0122929	1	0.10141	7.08023	6.17568	7.1364	0.872243	1.00793	1.15557
LOC284669	0.00462413	1	0.0622929	5.17821	4.51687	5.28237	0.872283	1.02011	1.16948
SMC1A	0.00107284	1	0.0344392	8.31238	7.25276	8.29575	0.872526	0.998	1.14381
XYLT1	0.0492681	1	0.215789	5.54198	4.83567	4.59161	0.872553	0.828514	0.949529
ARL6	0.0272858	1	0.155774	7.51129	6.55448	7.45735	0.872617	0.992818	1.13775
ZDHHC13	0.0108849	1	0.0948144	6.63395	5.79289	6.46045	0.873219	0.973846	1.11524
DISP2	0.0114042	1	0.0974977	8.46268	7.39058	9.32653	0.873315	1.10208	1.26195
KGFLP2	0.0354237	1	0.179846	4.95786	4.33049	6.20327	0.87346	1.2512	1.43246
PRR15	0.0354179	1	0.179846	4.41877	3.85974	5.83303	0.873486	1.32006	1.51125
LOC100289019	0.0108849	1	0.0948144	7.01782	6.13028	10.9823	0.87353	1.56492	1.79149
TPPP	0.00296271	1	0.0497109	4.82002	4.2106	5.45915	0.873566	1.1326	1.29652
NDUFAF4	0.00028998	1	0.0277955	8.98041	7.84688	8.67855	0.873777	0.966387	1.10599
GCA	0.0194753	1	0.130117	8.41756	7.35632	10.8485	0.873925	1.2888	1.47472
MMD	0.000706684	1	0.0302666	8.89992	7.77832	7.66868	0.873976	0.861656	0.985904
MAP1B	0.00654694	1	0.0726038	10.6514	9.31237	9.03261	0.874288	0.848022	0.969958
LOC100507644	0.0108974	1	0.0948144	5.8484	5.11336	5.1508	0.874318	0.88072	1.00732
GRIN3A	0.022027	1	0.138469	4.5918	4.01509	4.11337	0.874403	0.895807	1.02448
MYO1A	0.00127212	1	0.0359987	4.20739	3.67947	4.39948	0.874526	1.04566	1.19568
LOC284385	0.0029129	1	0.0493566	6.84579	5.98748	6.72434	0.874622	0.982259	1.12307
ZNF782	0.0253413	1	0.149324	6.35327	5.55683	6.28992	0.87464	0.990029	1.13193
CCDC28B	0.0175898	1	0.123308	6.59229	5.76738	6.35424	0.874868	0.96389	1.10175
IRAK1BP1	0.0211092	1	0.135802	8.32428	7.2831	7.22542	0.874922	0.867993	0.99208
PIK3R3	0.0136765	1	0.106834	8.63854	7.55984	7.62099	0.875129	0.882208	1.00809
SGSM1	0.00504935	1	0.0640889	5.07999	4.44711	7.06089	0.875417	1.38994	1.58775
PDK1	0.0136728	1	0.106834	8.0664	7.06209	9.28214	0.875495	1.15072	1.31436
PPP1R13B	0.0382895	1	0.188957	6.527	5.7151	6.26262	0.875609	0.959494	1.0958
SPTB	0.00129085	1	0.0361964	5.46586	4.78599	4.96533	0.875615	0.908427	1.03747
AGPAT5	0.00067324	1	0.0300743	10.4469	9.1475	8.81844	0.875621	0.844122	0.964027
DHCR7	0.00455842	1	0.0615685	8.95097	7.83814	8.61503	0.875675	0.962469	1.09912
GMDS	0.00902944	1	0.0868357	8.49409	7.43869	9.17331	0.875749	1.07996	1.23319
C20orf160	0.0130015	1	0.104002	6.474	5.67071	6.6973	0.87592	1.03449	1.18103
CEP72	0.0295012	1	0.16275	8.46137	7.41202	8.85526	0.875984	1.04655	1.19472
ENPP4	0.042486	1	0.199201	8.40709	7.3654	8.84249	0.876094	1.05179	1.20054
DYRK2	0.00407662	1	0.0584258	8.61783	7.55065	9.22332	0.876166	1.07026	1.22153
MDM1	0.0403739	1	0.193956	8.12	7.11629	7.58733	0.87639	0.934401	1.06619
ISM1	0.0107256	1	0.0943956	4.01974	3.52412	3.42389	0.876703	0.851767	0.971557
RORA	0.0397392	1	0.192566	5.13021	4.49779	4.82261	0.876726	0.940041	1.07222
CYB5A	0.00228473	1	0.044713	9.29898	8.15312	9.58242	0.876775	1.03048	1.17531
LOC100131510	0.003644	1	0.055354	5.16913	4.53256	4.7964	0.876852	0.927892	1.05821
PCLO	0.0160734	1	0.117286	7.22713	6.33751	7.31732	0.876906	1.01248	1.1546
SLC36A4	0.031229	1	0.168102	10.4306	9.14686	11.4608	0.876924	1.09877	1.25298
CENPP	0.0303866	1	0.165773	5.97651	5.24181	5.20225	0.877068	0.870448	0.992452
MTMR9LP	0.0106604	1	0.0940803	7.36486	6.4599	6.75595	0.877124	0.917321	1.04583
GPR6	0.0241551	1	0.146063	5.06721	4.44487	4.51455	0.877183	0.890935	1.01568
PDZD4	0.0193702	1	0.129962	7.03831	6.17472	5.94162	0.877301	0.844183	0.96225
C3orf51	0.00566423	1	0.0673766	4.65385	4.08377	4.17776	0.877504	0.897701	1.02302
CP110	0.00703575	1	0.0755156	8.65507	7.59596	8.1222	0.877632	0.938432	1.06928
KLRG2	0.0354658	1	0.179971	5.86596	5.14894	4.89111	0.877765	0.833811	0.949925
LRDD	0.00529333	1	0.0650472	7.1803	6.30291	6.40276	0.877806	0.891712	1.01584
TRAPPC6A	0.0192518	1	0.129504	7.95568	6.98395	6.36562	0.877858	0.800135	0.911463
LOC100506019	0.00503957	1	0.0640889	5.82215	5.11118	5.05461	0.877885	0.868169	0.988932
LGI2	0.00923078	1	0.0877094	6.22179	5.46202	6.49106	0.877887	1.04328	1.1884
ZNF232	0.00785276	1	0.0797958	9.70568	8.52101	8.31945	0.87794	0.857173	0.976346
LOC100505759	0.0414065	1	0.197065	7.89869	6.93501	6.77977	0.877995	0.858341	0.977615
KLHL24	0.0253314	1	0.149324	7.94003	6.97276	8.33112	0.878178	1.04925	1.19481
PDXP	0.00251078	1	0.0461831	9.28893	8.1576	9.49993	0.878206	1.02271	1.16455
CDKN2C	0.0485184	1	0.214004	10.6769	9.37852	10.6948	0.878393	1.00168	1.14035
LEAP2	0.00526818	1	0.0650472	7.03316	6.17989	6.0761	0.878679	0.863923	0.983206
BOC	0.0384753	1	0.188993	5.72625	5.03195	4.92443	0.878752	0.859975	0.978631
LRBA	0.0109539	1	0.0950655	9.1767	8.06459	8.12831	0.878811	0.885755	1.0079
SORBS1	0.0136728	1	0.106834	5.51587	4.84761	6.1307	0.878849	1.11147	1.26468
FAM123C	0.0168642	1	0.120347	4.88636	4.29487	4.77469	0.878951	0.977146	1.11172
ABLIM2	0.0182171	1	0.12553	5.63218	4.95041	5.69869	0.878952	1.01181	1.15115
BTBD18	0.00558282	1	0.0668707	5.73305	5.04062	4.75385	0.879221	0.829201	0.943108
CELSR3	0.0107852	1	0.0947173	7.91011	6.95569	7.22124	0.879343	0.912913	1.03818
ANO9	0.0344843	1	0.177552	5.81912	5.11841	7.9573	0.879586	1.36744	1.55464
BRCC3	0.0116467	1	0.0983894	9.02347	7.9395	10.913	0.879872	1.2094	1.37452
PCNXL2	0.0139517	1	0.108084	6.03806	5.31406	5.69282	0.880094	0.942824	1.07128
LOC202781	0.00539204	1	0.0654593	9.65008	8.49301	9.45912	0.880097	0.980212	1.11375
LGR4	0.0369011	1	0.184264	5.47075	4.8157	5.81207	0.880263	1.06239	1.2069
AGTPBP1	0.000778813	1	0.0307757	8.07599	7.10974	6.92242	0.880355	0.85716	0.973653
ZNF565	0.0193702	1	0.129962	7.38898	6.50643	6.65923	0.880558	0.901238	1.02349
SOBP	0.00250727	1	0.0461831	5.17573	4.55756	4.67265	0.880563	0.902798	1.02525
BCL2L11	0.000203238	1	0.0277955	7.24595	6.38109	6.59509	0.880642	0.910176	1.03354
LOC100286921	0.0219229	1	0.138262	5.187	4.56864	4.34538	0.880787	0.837745	0.951132
KIAA0182	0.00215541	1	0.0438658	8.49375	7.48152	8.54009	0.880827	1.00546	1.14149
NCRNA00242	0.0345584	1	0.177552	4.89792	4.31455	4.80181	0.880894	0.980377	1.11293
KCNK10	0.00686741	1	0.0745161	4.78271	4.21316	4.64369	0.880914	0.970933	1.10219
KIAA0114	0.00843691	1	0.0833115	10.8359	9.54661	9.47075	0.881014	0.874014	0.992054
CHCHD7	0.0121095	1	0.100408	8.779	7.73687	9.86712	0.881293	1.12395	1.27534
KCNRG	0.0100025	1	0.0917472	5.2326	4.61146	4.22296	0.881294	0.807049	0.915754
FGL1	0.0473882	1	0.210991	5.27724	4.6508	5.84357	0.881295	1.10732	1.25647
C13orf23	0.00264718	1	0.0473724	8.8168	7.77027	7.9727	0.881303	0.904262	1.02605
APBA1	0.0382895	1	0.188957	4.91349	4.33049	4.61436	0.881346	0.93912	1.06555
UNC5CL	0.0232205	1	0.142685	5.21737	4.59915	5.61518	0.881509	1.07625	1.22092
TLX1	0.0270684	1	0.155264	4.206	3.70769	3.94088	0.881525	0.936967	1.06289
ADAM22	0.0232519	1	0.142685	5.72258	5.04556	4.69791	0.881693	0.820941	0.931096
KIAA0664L3	0.0031066	1	0.0509044	7.21422	6.36154	6.34366	0.881806	0.879328	0.99719
TIFA	0.0350914	1	0.178642	7.12751	6.28531	6.95513	0.881839	0.975815	1.10657
C7orf55	0.021189	1	0.136061	9.88763	8.71953	8.84718	0.881862	0.894773	1.01464
LOC100506501	0.0189349	1	0.12825	7.67864	6.77194	6.02496	0.881919	0.784639	0.889695
LOC100510649	0.0234097	1	0.142685	10.2795	9.06601	9.67236	0.88195	0.940936	1.06688
ANGPT2	0.0190265	1	0.12866	4.23114	3.73187	4.60676	0.882003	1.08878	1.23444
LOC644172	0.0480727	1	0.212659	6.2079	5.47582	5.2993	0.882073	0.853639	0.967765
PLXNB1	0.00529333	1	0.0650472	5.90201	5.2062	5.23325	0.882107	0.88669	1.0052
PRMT8	0.00525923	1	0.0650472	4.91826	4.33929	4.35874	0.882282	0.886236	1.00448
LOC441204	0.00476706	1	0.0631216	4.9046	4.32774	4.21452	0.882384	0.8593	0.973839
LOC100379224	0.0201635	1	0.132611	4.30629	3.8001	4.50416	0.882453	1.04595	1.18527
LOC100508176	0.0393812	1	0.191731	6.99628	6.17617	6.53092	0.88278	0.933484	1.05744
YPEL1	0.0362861	1	0.18283	6.81867	6.01968	5.32874	0.882823	0.781492	0.885219
LOC100129129	0.0202364	1	0.13271	5.76044	5.086	6.48476	0.882919	1.12574	1.27502
FUNDC2	0.00186643	1	0.0413732	8.70821	7.68869	10.047	0.882924	1.15373	1.30672
ZNF827	0.0230764	1	0.142292	7.36113	6.50101	7.00253	0.883154	0.951285	1.07715
ZNF136	0.00136836	1	0.0370476	7.64223	6.75007	6.55889	0.883259	0.858243	0.971677
C6orf153	0.000456502	1	0.0283774	7.42234	6.5559	6.19342	0.883266	0.83443	0.94471
C8orf82	0.00147141	1	0.0382455	9.27241	8.19003	10.3458	0.883268	1.11576	1.26322
CARKD	0.00884059	1	0.0855867	9.63357	8.50974	9.64062	0.883342	1.00073	1.13289
CELP	0.0345014	1	0.177552	4.74588	4.1927	5.6085	0.883439	1.18176	1.33768
SQLE	0.00413998	1	0.0586803	9.05386	8.00057	9.89662	0.883663	1.09308	1.23699
CADM4	0.00718227	1	0.076406	5.31535	4.69845	4.83833	0.883939	0.910256	1.02977
LIMK2	0.00293558	1	0.0495376	7.08708	6.26532	6.4934	0.884049	0.916231	1.0364
SLC12A5	0.0323087	1	0.171719	4.73865	4.18934	4.03946	0.884078	0.852448	0.964223
ZNF10	0.0171109	1	0.1217	7.09151	6.27067	7.22602	0.88425	1.01897	1.15235
C20orf26	0.0233254	1	0.142685	4.52792	4.00486	4.16877	0.884481	0.920681	1.04093
ZNF91	0.0264697	1	0.152977	8.95983	7.92588	9.47466	0.884602	1.05746	1.19541
ALDH6A1	0.00891144	1	0.0861829	7.80905	6.90798	8.60214	0.884612	1.10156	1.24525
CHKB_CPT1B	0.0124525	1	0.101621	6.57601	5.81769	4.72031	0.884684	0.717808	0.811372
RASGEF1B	0.00220944	1	0.0442883	4.98231	4.40851	4.42436	0.884832	0.888014	1.0036
KIAA0895L	0.00063416	1	0.029489	8.99909	7.96433	8.06889	0.885015	0.896634	1.01313
EFCAB7	0.00252023	1	0.046305	8.50526	7.5281	8.33411	0.885111	0.979877	1.10707
AIM1L	0.00867654	1	0.0847757	4.74658	4.20151	4.5058	0.885165	0.949272	1.07242
XKR6	0.0366892	1	0.183829	5.42991	4.80736	4.68907	0.885348	0.863562	0.975393
DLEU2	0.00374022	1	0.055967	6.74595	5.97282	5.72733	0.885392	0.849002	0.958899
PDK3	0.00982662	1	0.0906984	7.568	6.70105	6.51515	0.885445	0.860881	0.972258
HS6ST1	0.00117294	1	0.0350255	5.64922	5.00237	5.55609	0.885497	0.983513	1.11069
CAPN9	0.0162999	1	0.117842	4.46082	3.95042	5.54314	0.885582	1.24263	1.40318
EPS8L2	0.0327369	1	0.172706	5.11583	4.53147	5.38649	0.885774	1.0529	1.18868
HADH	0.00194199	1	0.0421085	9.69038	8.58383	9.71652	0.88581	1.0027	1.13196
MUC20	0.0108849	1	0.0948144	5.33615	4.72682	7.77928	0.88581	1.45784	1.64578
EXTL3	0.0295821	1	0.162827	6.49063	5.75191	5.04494	0.886188	0.777265	0.877088
BRI3BP	0.00227424	1	0.044713	10.417	9.2315	11.8058	0.886197	1.13332	1.27886
HIST1H3F	0.0323036	1	0.171719	4.38763	3.88843	3.77553	0.886226	0.860494	0.970964
NCRNA00287	0.000299384	1	0.0277955	6.17548	5.47488	5.12802	0.886551	0.830384	0.936645
ENY2	0.00244169	1	0.0458603	10.1696	9.01591	9.44776	0.886552	0.929017	1.0479
ZNRF3	0.00114921	1	0.0347585	8.92517	7.91272	7.94992	0.886563	0.89073	1.0047
BTBD3	0.00283258	1	0.0488481	9.90578	8.78339	12.7404	0.886694	1.28616	1.45051
ANK1	0.0470786	1	0.210991	5.60539	4.97184	5.42702	0.886974	0.968179	1.09155
FLJ10357	0.00947726	1	0.0889478	5.13814	4.558	4.32533	0.887093	0.841809	0.948953
GYLTL1B	0.0375063	1	0.186188	6.14131	5.44828	7.62717	0.887153	1.24195	1.39992
LMO4	0.022256	1	0.139568	6.05411	5.37116	5.24825	0.887192	0.866891	0.977117
GRB7	0.0120149	1	0.100025	6.25572	5.5504	6.7746	0.887252	1.08295	1.22056
C17orf69	0.000451683	1	0.0283338	5.29708	4.70118	5.15296	0.887503	0.972794	1.0961
LOC100509093	0.00345072	1	0.0540143	5.76776	5.11981	5.48143	0.88766	0.950356	1.07063
HFM1	0.0218893	1	0.138123	4.10926	3.64812	3.89827	0.88778	0.948654	1.06857
LOC100133319	0.0246262	1	0.147573	3.82536	3.39637	3.7162	0.887857	0.971464	1.09417
CCNG2	0.00201624	1	0.0428981	7.52972	6.68576	6.79593	0.887916	0.902548	1.01648
PASK	0.0225192	1	0.140408	7.05534	6.26462	6.09721	0.887926	0.864199	0.973278
EPB41L4B	0.0339075	1	0.176137	6.01942	5.34619	6.28295	0.888156	1.04378	1.17522
SREBF2	0.00406285	1	0.0583095	7.10214	6.30912	6.55247	0.88834	0.922604	1.03857
STRBP	0.00399346	1	0.0576746	8.74679	7.77054	8.36935	0.888387	0.956848	1.07706
LOC100506517	0.00203188	1	0.0430975	6.11236	5.43046	7.04637	0.888439	1.15281	1.29757
TMEM57	0.00180419	1	0.0410915	8.43556	7.49526	8.96882	0.888531	1.06322	1.1966
PCBP3	0.0201635	1	0.132611	4.86849	4.32584	5.31767	0.888538	1.09226	1.22928
TAPT1	0.00411968	1	0.0586358	5.64022	5.01174	5.56569	0.888571	0.986786	1.11053
OXCT1	0.0317115	1	0.169418	6.87517	6.11089	6.42681	0.888835	0.934786	1.0517
CDON	0.0449782	1	0.204869	5.76332	5.12309	5.05427	0.888912	0.876972	0.986567
ID2	0.0443658	1	0.203766	11.0471	9.82069	12.3402	0.888981	1.11705	1.25656
PDE11A	0.0259114	1	0.151662	4.37906	3.89388	4.72961	0.889206	1.08005	1.21463
ARGLU1	0.00647957	1	0.0722972	8.95184	7.9605	8.24482	0.889259	0.92102	1.03572
PMAIP1	0.0251368	1	0.148731	10.7096	9.52502	10.6443	0.889387	0.9939	1.11751
SRCIN1	0.0147701	1	0.111651	5.67944	5.05198	5.50841	0.889521	0.969887	1.09035
ZNF510	0.0136412	1	0.106834	6.77861	6.03088	6.13428	0.889693	0.904947	1.01714
LOC100507273	0.0327289	1	0.172706	6.73563	5.99394	5.46663	0.889886	0.8116	0.912027
AHSG	0.00413998	1	0.0586803	4.40419	3.91938	4.72675	0.889922	1.07324	1.20599
ZNF227	0.00244169	1	0.0458603	8.4201	7.49394	7.8774	0.890006	0.935547	1.05117
LOC650794	0.0309314	1	0.167329	5.31615	4.73167	5.02125	0.890056	0.944528	1.0612
SESN1	0.0313167	1	0.16827	7.91981	7.0493	6.77442	0.890084	0.855376	0.961006
ZNF561	0.0262715	1	0.152456	7.14165	6.35901	6.11805	0.890412	0.856671	0.962106
LOC730202	0.0108974	1	0.0948144	5.43317	4.83776	4.82926	0.890414	0.888849	0.998242
LZTS1	0.00148729	1	0.0383469	4.46882	3.97933	4.17063	0.890464	0.933273	1.04808
ELAVL1	0.000350453	1	0.0277955	9.36046	8.33531	8.15123	0.890481	0.870815	0.977915
DDX11L2	0.0262983	1	0.152456	6.44438	5.73871	5.8123	0.890499	0.901917	1.01282
ZNF92	0.00591725	1	0.0687538	7.02994	6.26086	6.17484	0.890599	0.878362	0.98626
MBTD1	0.000871343	1	0.031941	8.39937	7.48259	8.23837	0.890851	0.980833	1.10101
FLVCR1	0.00111165	1	0.0347083	9.84009	8.7661	10.4272	0.890856	1.05967	1.18949
TFDP1	0.0213021	1	0.136489	9.02642	8.04262	9.52106	0.891009	1.0548	1.18383
SGK494	0.0297564	1	0.163493	7.93502	7.07152	7.61663	0.891178	0.959876	1.07709
ZNF295	0.00143254	1	0.0378065	9.49674	8.46427	9.44468	0.891282	0.994518	1.11583
MAP3K9	0.020209	1	0.132699	7.00482	6.24337	6.95199	0.891296	0.992458	1.1135
ZDHHC22	0.0169115	1	0.120559	4.61362	4.11247	3.90588	0.891375	0.846597	0.949766
TSGA14	0.00220944	1	0.0442883	7.49117	6.67785	6.84184	0.89143	0.913321	1.02456
RAB39	0.0123511	1	0.101474	5.53079	4.93051	6.17138	0.891465	1.11582	1.25167
AKAP5	0.0416963	1	0.19746	5.96703	5.3206	5.21024	0.891666	0.873171	0.979258
ATXN7L3B	0.00211334	1	0.0436349	9.75592	8.69967	9.98154	0.891732	1.02313	1.14735
PIK3C3	0.00781355	1	0.0796719	5.97577	5.32999	6.03242	0.891934	1.00948	1.13179
FBXO45	0.00267828	1	0.0474715	8.94887	7.98187	8.32686	0.891941	0.930493	1.04322
C1orf183	0.00284975	1	0.0488481	5.74263	5.12224	5.20098	0.891967	0.905679	1.01537
ZNF254	0.0223452	1	0.140042	7.01776	6.26015	7.63834	0.892044	1.08843	1.22015
FAM117B	0.00177994	1	0.040923	6.21323	5.54267	6.18145	0.892075	0.994884	1.11525
AACS	0.00349037	1	0.0542427	9.51335	8.48668	10.6068	0.892082	1.11494	1.24982
SHPRH	0.00584063	1	0.0683327	8.98265	8.01484	8.63339	0.892258	0.961118	1.07717
C18orf56	0.0448567	1	0.204858	6.92978	6.1832	5.18213	0.892264	0.747805	0.838098
PLEKHJ1	0.00100476	1	0.0340584	8.52149	7.60395	7.21633	0.892326	0.846839	0.949024
BAGE2	0.043978	1	0.203092	6.7453	6.01949	5.6293	0.892398	0.834552	0.935179
SERGEF	0.0259114	1	0.151662	5.86736	5.23605	6.10324	0.892402	1.0402	1.16562
TMEM151B	0.00107419	1	0.0344392	4.5206	4.03427	4.52155	0.89242	1.00021	1.12078
MOAP1	0.000365211	1	0.0277955	10.6533	9.50789	10.107	0.892479	0.948715	1.06301
ZNF84	0.0269446	1	0.154855	9.14647	8.16479	8.9025	0.892671	0.973326	1.09035
ZC3H6	0.032734	1	0.172706	6.35327	5.67345	5.18494	0.892997	0.816105	0.913895
SYT7	0.00228823	1	0.044713	4.87418	4.35351	5.5868	0.893178	1.1462	1.28329
CCDC85A	0.0198776	1	0.131654	4.84404	4.32725	4.19125	0.893315	0.865239	0.968571
MACROD1	0.00557703	1	0.0668707	6.79475	6.06988	6.11626	0.89332	0.900145	1.00764
LNX2	0.00302536	1	0.0504341	8.72174	7.79154	8.78861	0.893348	1.00767	1.12797
LOC100130705	0.0139517	1	0.108084	4.56799	4.08101	3.95068	0.893392	0.864861	0.968064
HIST1H4J	0.0229653	1	0.142038	7.96723	7.11852	6.61031	0.893475	0.829687	0.928607
ZNF48	0.00100476	1	0.0340584	8.06079	7.20221	7.04293	0.893487	0.873727	0.977884
CYCS	0.000638244	1	0.029489	9.64824	8.62409	9.40708	0.893851	0.975005	1.09079
ZNF385A	0.0176996	1	0.123657	6.78863	6.06916	6.86058	0.894018	1.0106	1.1304
CPA2	0.0486982	1	0.214156	4.83895	4.32643	4.37176	0.894086	0.903452	1.01048
B3GAT2	0.0346105	1	0.177552	5.42593	4.8516	4.07394	0.894152	0.750829	0.839712
SC5DL	0.00775492	1	0.07927	7.63663	6.82895	8.28988	0.894236	1.08554	1.21393
BCOR	0.00860096	1	0.0842062	7.80244	6.97849	7.27356	0.894398	0.932216	1.04228
LOC440993	0.0422262	1	0.198783	6.59459	5.89858	7.07865	0.894457	1.0734	1.20006
ACAT2	0.00469388	1	0.062945	10.839	9.69673	10.2518	0.894618	0.945829	1.05724
RTKN2	0.0122137	1	0.100988	5.1451	4.60338	4.26013	0.894711	0.827998	0.925436
KREMEN1	0.00581277	1	0.068084	4.99636	4.4704	4.25738	0.894731	0.852097	0.95235
BCL7A	0.0133485	1	0.105591	7.93375	7.09868	7.82899	0.894745	0.986796	1.10288
GOLGA7B	0.0114923	1	0.0978174	6.64296	5.94427	5.50644	0.894822	0.828914	0.926345
HIPK2	0.000323259	1	0.0277955	7.00544	6.26914	7.3356	0.894895	1.04713	1.17011
DBH	0.0242624	1	0.146155	4.43164	3.96636	4.10938	0.89501	0.927282	1.03606
HMGB3	0.00745789	1	0.0781696	10.4678	9.37018	10.1636	0.895142	0.970935	1.08467
RNF138	0.00115949	1	0.0347585	10.1814	9.11476	10.7153	0.895238	1.05244	1.1756
C18orf32	0.00209629	1	0.0434625	10.7682	9.64138	11.6495	0.895357	1.08184	1.20828
LOC147727	0.0160488	1	0.117286	9.25961	8.29073	7.37919	0.895364	0.796922	0.890054
LOC100506761	0.00281665	1	0.0488481	8.64371	7.74043	8.54521	0.895499	0.988604	1.10397
SLC25A19	0.012071	1	0.100169	8.65845	7.75507	8.41488	0.895665	0.971869	1.08508
NXPH4	0.0407171	1	0.19506	5.523	4.94689	4.98836	0.89569	0.903198	1.00838
SNX22	0.00207435	1	0.0433559	5.44014	4.87287	5.03995	0.895725	0.926437	1.03429
LPCAT1	0.00229437	1	0.044713	10.5344	9.43626	10.495	0.89576	0.996263	1.1122
C20orf196	0.0201635	1	0.132611	5.59837	5.01506	6.04774	0.895808	1.08027	1.20592
KLHL28	0.012738	1	0.102836	6.86308	6.14859	6.2947	0.895894	0.917183	1.02376
LOC100128416	0.0124525	1	0.101621	6.32074	5.66319	4.98018	0.895969	0.78791	0.879395
C16orf79	0.00441696	1	0.0610541	6.58517	5.90027	5.5762	0.895994	0.846782	0.945076
MAGEF1	0.00117052	1	0.0350105	9.12449	8.17644	8.69208	0.896097	0.95261	1.06307
ZNF138	0.0265717	1	0.153309	9.0987	8.15523	8.39817	0.896308	0.923008	1.02979
GKAP1	0.0148449	1	0.111651	8.15398	7.30883	8.2001	0.896351	1.00566	1.12195
RAP2A	0.0114592	1	0.0977823	8.09241	7.25506	8.40968	0.896526	1.03921	1.15915
SYNE2	0.0172706	1	0.122016	6.90428	6.19179	6.34003	0.896805	0.918276	1.02394
SDK2	0.0273778	1	0.15617	5.31537	4.76754	5.27239	0.896936	0.991915	1.10589
SYCE1L	0.0323087	1	0.171719	6.57723	5.89956	5.74167	0.896967	0.872961	0.973237
DNM1	0.0137563	1	0.107214	6.31848	5.66824	5.85582	0.897089	0.926776	1.03309
C16orf75	0.000638062	1	0.029489	10.7374	9.63645	11.8168	0.897469	1.10053	1.22626
TTC39C	0.0179245	1	0.124178	6.56898	5.89676	8.26539	0.897668	1.25825	1.40168
C8orf55	0.00515946	1	0.0648878	7.89537	7.08906	5.74476	0.897875	0.727611	0.81037
WWOX	0.0023123	1	0.044893	6.86988	6.16872	6.07232	0.897936	0.883905	0.984374
PAQR8	0.0473882	1	0.210991	7.23983	6.50472	7.87899	0.898463	1.08828	1.21127
SMYD3	0.0159434	1	0.116764	10.4015	9.34602	11.2718	0.898523	1.08367	1.20606
C11orf30	0.00150573	1	0.0386991	7.07049	6.35374	6.21619	0.898629	0.879175	0.978351
SMAP2	0.0422201	1	0.198783	9.06611	8.1477	9.56036	0.898699	1.05452	1.17338
CDKN1B	0.0033172	1	0.0531525	11.5487	10.3827	11.6632	0.899031	1.00991	1.12333
RAB3A	0.0162915	1	0.117842	6.73463	6.05509	6.25809	0.899097	0.92924	1.03353
THAP9	0.0124647	1	0.101621	5.91084	5.31497	5.67683	0.899191	0.960409	1.06808
NAG18	0.00734973	1	0.0772656	4.0709	3.66112	3.66997	0.899339	0.901513	1.00242
C6orf208	0.0253931	1	0.149324	4.71087	4.23699	5.71084	0.899408	1.21227	1.34785
LOC389765	0.0148449	1	0.111651	7.54132	6.78419	6.82354	0.899603	0.904821	1.0058
RGAG4	0.0262076	1	0.152456	7.03723	6.33074	5.34642	0.899608	0.759734	0.844517
SC4MOL	0.00264626	1	0.0473724	11.289	10.1566	11.8462	0.899688	1.04936	1.16635
PSIP1	0.00708543	1	0.0757271	9.66394	8.69502	8.58844	0.899739	0.88871	0.987742
FGFBP3	0.0249084	1	0.148102	6.00338	5.40177	5.57015	0.899789	0.927836	1.03117
AADAT	0.0416058	1	0.197125	7.41218	6.66967	5.66482	0.899827	0.764259	0.84934
RPL37	0.0135605	1	0.106492	9.7014	8.72998	8.59001	0.899868	0.88544	0.983967
LOC100129794	0.0361679	1	0.182502	6.80358	6.12277	7.87181	0.899934	1.15701	1.28566
MGC57346	0.00368641	1	0.0556141	7.45967	6.7143	6.66327	0.900079	0.893239	0.9924
LOC100129195	0.0198007	1	0.131355	5.5752	5.0182	4.85455	0.900093	0.87074	0.96739
JHDM1D	0.0229802	1	0.142038	7.10792	6.39896	8.3889	0.900257	1.18022	1.31098
TADA1	0.00503662	1	0.0640889	7.97238	7.17828	7.87499	0.900393	0.987784	1.09706
CHDH	0.0289281	1	0.161139	4.79799	4.32007	4.76101	0.900393	0.992293	1.10207
DYM	0.00153741	1	0.0390753	7.52509	6.77673	7.26098	0.90055	0.964903	1.07146
ZNF271	0.0201635	1	0.132611	7.32981	6.601	7.78013	0.90057	1.06144	1.17863
DHCR24	0.0123695	1	0.101504	10.3065	9.28425	11.1629	0.900815	1.0831	1.20235
C6orf132	0.0260203	1	0.151955	4.18199	3.76744	3.60839	0.900872	0.862841	0.957784
TP53INP2	0.0444005	1	0.203766	8.35867	7.53216	7.49641	0.90112	0.896842	0.995253
KHK	0.00361659	1	0.0552578	5.98982	5.39762	5.10579	0.901132	0.85241	0.945932
PAIP1	0.0388374	1	0.190246	10.4778	9.44438	10.5929	0.901374	1.01099	1.12161
GAPDHP62	0.00131886	1	0.0365525	8.38478	7.55817	9.6543	0.901415	1.15141	1.27733
ZNF180	0.0254949	1	0.149776	8.01611	7.22829	7.21753	0.901721	0.900378	0.998511
CCNB1IP1	0.000740519	1	0.0307757	11.2709	10.1636	9.76577	0.901755	0.866459	0.960858
DHRS13	0.0284811	1	0.159445	8.79122	7.92776	8.20002	0.901782	0.932751	1.03434
ZNF3	0.000685248	1	0.0302666	5.64013	5.08667	5.38284	0.901872	0.954383	1.05822
AP3M2	0.0387557	1	0.190166	8.30807	7.49346	8.05595	0.90195	0.969653	1.07506
SP6	0.0113373	1	0.0971678	5.6317	5.07973	5.62714	0.901989	0.99919	1.10776
STK39	0.00420895	1	0.0592525	10.4865	9.45885	10.3295	0.902002	0.985026	1.09204
H1FX	0.00126903	1	0.0359987	8.37286	7.55304	7.56991	0.902086	0.904101	1.00223
HDHD2	0.00276742	1	0.0484017	10.6447	9.6041	10.3555	0.902244	0.972833	1.07824
PLEKHA5	0.0405759	1	0.194429	6.9456	6.26683	8.68673	0.902273	1.25068	1.38614
ZNF133	0.021747	1	0.137715	7.63768	6.8921	7.56646	0.902381	0.990675	1.09785
ZNF430	0.0265031	1	0.153042	8.12331	7.33144	7.69809	0.902518	0.947654	1.05001
CYP27A1	0.0102351	1	0.0927983	6.4054	5.78127	6.50139	0.902563	1.01499	1.12456
C11orf92	0.0361011	1	0.182422	8.09406	7.30594	7.19512	0.90263	0.888938	0.984832
ABCC8	0.01979	1	0.131355	5.3184	4.80077	5.41807	0.902672	1.01874	1.12858
LOC254559	0.024249	1	0.146155	4.80479	4.33761	4.28931	0.902769	0.892716	0.988864
DDX11	0.0308135	1	0.167056	8.08189	7.29757	6.70591	0.902953	0.829745	0.918924
C22orf32	0.00475868	1	0.0631216	8.7668	7.91757	8.84284	0.90313	1.00867	1.11686
HMGCR	0.0190463	1	0.128682	9.80294	8.85622	10.41	0.903425	1.06192	1.17544
C7orf68	0.000580223	1	0.0293213	10.0338	9.06604	10.9787	0.903548	1.09417	1.21097
PRKG2	0.0345512	1	0.177552	5.8241	5.26335	6.20919	0.90372	1.06612	1.1797
UCP2	0.0286783	1	0.160136	10.2014	9.2193	11.2066	0.903725	1.09853	1.21556
ZNF324	0.0030576	1	0.0506003	7.36946	6.66001	6.66648	0.903731	0.904609	1.00097
ZNF286A	0.0229653	1	0.142038	7.43831	6.72299	6.19694	0.903832	0.833111	0.921754
RPS28	0.000130288	1	0.0277955	9.76056	8.82386	8.42407	0.904033	0.863073	0.954692
CELF3	0.00974717	1	0.0905579	5.2685	4.76335	5.40207	0.904119	1.02535	1.13409
RABGAP1L	0.0213021	1	0.136489	7.14678	6.46155	7.48183	0.904121	1.04688	1.1579
CHN1	0.00208188	1	0.0433559	10.7666	9.73616	10.1161	0.904294	0.939582	1.03902
GUSBP3	0.0473939	1	0.210991	8.9009	8.04905	9.17326	0.904296	1.0306	1.13967
KIAA1715	0.0132836	1	0.105441	8.39749	7.59385	9.07314	0.9043	1.08046	1.1948
OFD1	0.0160852	1	0.117286	8.6215	7.798	7.67927	0.904484	0.890712	0.984774
COX7B	0.00905145	1	0.086881	10.1775	9.20649	10.1442	0.904593	0.996728	1.10185
LDOC1L	0.00164947	1	0.0400492	10.4512	9.45433	9.34714	0.904613	0.894356	0.988662
SCAMP5	0.00140951	1	0.0373713	5.65494	5.1159	5.66861	0.904678	1.00242	1.10804
LOC100505522	0.00127857	1	0.0359987	10.1852	9.21457	9.875	0.904704	0.969546	1.07167
LOC644613	0.0262715	1	0.152456	5.60037	5.06736	4.42609	0.904826	0.790321	0.873451
TMEM80	0.00978328	1	0.0906634	7.78344	7.04328	8.21264	0.904906	1.05514	1.16603
PUS3	0.00753769	1	0.0785274	8.84493	8.00395	9.60904	0.90492	1.08639	1.20054
SMAD4	0.013319	1	0.105466	7.00547	6.34056	7.10865	0.905087	1.01473	1.12114
RG9MTD2	0.0203517	1	0.132905	5.53669	5.01144	6.00715	0.905133	1.08497	1.19869
DCAF12	0.00259131	1	0.0470462	9.62995	8.71891	9.62626	0.905395	0.999617	1.10407
SS18L1	0.00175484	1	0.0408197	10.0276	9.0803	9.79705	0.905535	0.977012	1.07893
GRM2	0.0094861	1	0.0889478	4.91366	4.44979	3.98363	0.905596	0.810726	0.895241
PHF10	0.00197496	1	0.0424134	9.76044	8.83906	8.76595	0.905601	0.898109	0.991728
TP53INP1	0.0201635	1	0.132611	5.71461	5.17547	6.12381	0.905656	1.07161	1.18324
ELP2	0.00427919	1	0.0599144	7.4583	6.75471	6.72425	0.905663	0.90158	0.995492
LOC100506538	0.0280827	1	0.158282	4.16187	3.76951	3.98568	0.905724	0.957666	1.05735
TNRC6C	0.0107257	1	0.0943956	4.99402	4.52369	4.76623	0.905821	0.954388	1.05362
LOC280665	0.0140597	1	0.108726	5.56218	5.03835	5.57992	0.905823	1.00319	1.10749
PHOSPHO2	0.00411133	1	0.0585573	7.12895	6.458	7.84755	0.905883	1.1008	1.21517
ZNF577	0.0485184	1	0.214004	5.00228	4.53156	4.86051	0.905899	0.971659	1.07259
ACAP3	0.0262076	1	0.152456	6.47383	5.86491	8.54892	0.905941	1.32053	1.45764
METTL2B	0.0262715	1	0.152456	6.20069	5.61968	5.0495	0.906299	0.814344	0.898538
SLC25A25	0.0260504	1	0.152044	7.70607	6.98462	7.46498	0.906379	0.968714	1.06877
ZNF17	0.00964746	1	0.0899297	4.65761	4.22166	4.04767	0.906401	0.869046	0.958787
NARS2	0.00228823	1	0.044713	10.441	9.4639	11.3392	0.906416	1.08603	1.19815
ATP1B1	0.0313532	1	0.16827	11.4765	10.4051	12.5362	0.90664	1.09234	1.20482
FREM1	0.016521	1	0.118884	4.19079	3.79958	4.33612	0.90665	1.03468	1.14121
ZNF700	0.0368584	1	0.18414	8.16603	7.40409	7.23225	0.906693	0.885651	0.976792
C14orf101	0.00503957	1	0.0640889	8.41358	7.62961	7.29408	0.906821	0.866941	0.956022
TMEM25	0.0444005	1	0.203766	5.33383	4.83691	4.76297	0.906836	0.892973	0.984713
PAQR3	0.0166386	1	0.119315	7.0045	6.35194	6.85104	0.906836	0.978091	1.07857
COX17	0.000517852	1	0.0289037	8.49816	7.70705	8.62729	0.906909	1.0152	1.1194
L2HGDH	0.00220659	1	0.0442883	6.907	6.26411	6.34354	0.906923	0.918423	1.01268
TRIM73	0.0183112	1	0.125759	6.11435	5.54534	4.90446	0.906939	0.802122	0.884428
OPA1	0.00115509	1	0.0347585	8.02135	7.2756	7.38339	0.90703	0.920468	1.01482
TPD52	0.00850696	1	0.0836032	10.2767	9.32242	11.532	0.907143	1.12215	1.23702
FLJ13197	0.027772	1	0.157097	4.14521	3.76045	3.72591	0.907179	0.898847	0.990815
SETMAR	0.00171316	1	0.0404216	6.0541	5.49306	4.84432	0.907329	0.800172	0.881899
TBC1D16	0.00343008	1	0.0540143	6.74893	6.12486	6.63882	0.907531	0.983684	1.08391
CREBZF	0.0302226	1	0.165403	7.50843	6.81617	7.909	0.907802	1.05335	1.16033
LOC729683	0.00410509	1	0.0585573	6.38716	5.79849	5.7991	0.907835	0.907931	1.0001
MCPH1	0.00307211	1	0.0506003	6.12153	5.55821	5.17646	0.907977	0.845614	0.931317
C22orf27	0.0179885	1	0.124496	6.99188	6.34915	6.80256	0.908075	0.972923	1.07141
BEND3	0.00808454	1	0.0811126	7.64945	6.94688	6.94635	0.908154	0.908085	0.999923
ZBTB33	0.00107581	1	0.0344392	7.4699	6.78434	6.53664	0.908224	0.875064	0.963489
MAPKSP1	0.0114609	1	0.0977823	9.18512	8.34261	9.36154	0.908274	1.01921	1.12214
PELI3	0.00799402	1	0.0805286	6.21804	5.64872	6.24792	0.90844	1.00481	1.10608
USP31	0.0272526	1	0.155692	7.78499	7.07282	7.96832	0.908521	1.02355	1.12661
SNAPC3	0.0376389	1	0.186505	7.95327	7.22597	7.07286	0.908553	0.889303	0.978812
TRIM13	0.0104926	1	0.0939054	7.79621	7.0844	6.0324	0.908698	0.77376	0.851504
LOC25845	0.00659901	1	0.0729852	8.42904	7.66118	9.57625	0.908903	1.1361	1.24997
FXYD2	0.00824223	1	0.0820169	4.45378	4.04808	10.8447	0.908909	2.43493	2.67896
TXNL1	0.0166386	1	0.119315	8.45403	7.68414	8.22691	0.908931	0.973135	1.07064
KLB	0.013304	1	0.105441	4.22184	3.83766	8.80219	0.909002	2.08492	2.29364
PLK1S1	0.0408494	1	0.195377	7.08569	6.44127	7.53724	0.909054	1.06373	1.17015
REV3L	0.0106192	1	0.0939388	9.55765	8.68904	8.91544	0.909119	0.932806	1.02606
PJA1	0.00259645	1	0.0470462	9.54406	8.67713	8.2896	0.909166	0.868562	0.955339
CECR2	0.0482943	1	0.213426	5.35211	4.8665	5.02669	0.909268	0.939198	1.03292
CRNKL1	0.00493306	1	0.0635112	8.96427	8.15129	8.88512	0.909308	0.99117	1.09003
ZFP112	0.0424579	1	0.199201	7.60171	6.91244	7.12736	0.909326	0.937599	1.03109
PATZ1	0.00807628	1	0.0810813	6.01769	5.47275	5.07068	0.909444	0.842628	0.926531
PHF14	0.0135224	1	0.106492	8.45384	7.68866	7.31064	0.909488	0.864772	0.950833
ZRANB3	0.0248187	1	0.147952	6.04761	5.50097	4.89817	0.909611	0.809935	0.890419
NFX1	0.00486062	1	0.0631815	7.79533	7.09171	7.22991	0.909737	0.927466	1.01949
ZNF337	0.000596003	1	0.029489	7.87943	7.16856	6.81683	0.909782	0.865143	0.950934
KALRN	0.00615357	1	0.0704288	5.09484	4.63624	4.91742	0.909986	0.965176	1.06065
C21orf71	0.0309314	1	0.167329	4.20364	3.82583	4.02325	0.910124	0.957087	1.0516
ZNF706	0.00225138	1	0.0446341	10.4728	9.53191	11.1919	0.910156	1.06866	1.17415
GDI1	0.0052358	1	0.0650472	10.4676	9.52729	11.1588	0.910171	1.06603	1.17124
PPM1D	0.0241496	1	0.146063	9.9815	9.08736	10.3106	0.910421	1.03297	1.13461
LOC100507110	0.0172872	1	0.122016	8.1717	7.43969	7.08852	0.910421	0.867447	0.952798
C4orf29	0.00934063	1	0.0884275	7.66777	6.98103	7.33179	0.910438	0.956183	1.05024
PKNOX1	0.00106062	1	0.0344167	6.3258	5.75984	6.02758	0.910533	0.952857	1.04648
CDK14	0.0454458	1	0.206225	5.93778	5.40675	5.4324	0.910568	0.914889	1.00474
LOC100506128	0.0350282	1	0.178629	4.1247	3.75587	3.8526	0.910581	0.934032	1.02575
CNIH2	0.014486	1	0.110481	5.58033	5.08152	4.79752	0.910611	0.859719	0.944112
LOC401397	0.013304	1	0.105441	9.12395	8.30868	11.3324	0.910645	1.24205	1.36392
CMBL	0.0398421	1	0.192612	8.56551	7.80198	8.30194	0.910859	0.969228	1.06408
C19orf57	0.00455842	1	0.0615685	5.28333	4.81242	4.14689	0.910868	0.784902	0.861707
AKAP1	0.00169548	1	0.0402662	8.32421	7.58288	8.14579	0.910944	0.978566	1.07423
ATG4C	0.00307211	1	0.0506003	8.21322	7.48197	6.31232	0.910966	0.768556	0.843671
LOC100294362	0.00221373	1	0.0443132	3.84546	3.5036	3.50399	0.911099	0.9112	1.00011
WASF1	0.0137741	1	0.107312	10.8507	9.88631	10.1369	0.911124	0.93422	1.02535
UBR7	0.0105943	1	0.0939388	10.5636	9.62512	10.6063	0.911156	1.00404	1.10194
LOC100505728	0.0114923	1	0.0978174	6.96313	6.34521	5.53406	0.911257	0.794765	0.872164
ACE	0.0250583	1	0.148351	4.39591	4.00594	4.63384	0.911288	1.05413	1.15674
SFRS15	0.00622325	1	0.0707335	7.6783	6.99756	7.14291	0.911342	0.930272	1.02077
ATP6V1G2	0.000655632	1	0.029665	9.14662	8.33584	7.93512	0.911357	0.867546	0.951928
PDXDC1	0.00192177	1	0.0418914	6.36709	5.80273	6.98549	0.911363	1.09713	1.20383
HSD17B7	0.0003498	1	0.0277955	9.46324	8.6249	10.1363	0.911411	1.07112	1.17523
FAIM2	0.0393362	1	0.191637	5.22425	4.76151	4.4493	0.911424	0.851661	0.934429
C2orf68	0.00758828	1	0.0786179	8.01614	7.30671	6.88396	0.9115	0.858763	0.942142
TSPAN15	0.044198	1	0.203743	6.71567	6.1215	6.27109	0.911525	0.9338	1.02444
ZNF491	0.0179657	1	0.124403	5.53094	5.0417	5.27315	0.911546	0.953391	1.04591
ATP2B3	0.0409749	1	0.195886	4.35365	3.96861	3.94127	0.911558	0.905279	0.993111
GATAD2B	0.00486691	1	0.0631815	7.98212	7.27647	7.31128	0.911596	0.915958	1.00479
TEX9	0.0283747	1	0.159303	5.13195	4.67888	4.52331	0.911716	0.881401	0.96675
MADD	0.00727627	1	0.0768908	8.09104	7.37824	7.19086	0.911903	0.888744	0.974604
DAGLA	0.00171316	1	0.0404216	5.27249	4.80945	5.94741	0.912179	1.12801	1.23661
MZF1	0.021189	1	0.136061	7.07572	6.4544	6.29153	0.912189	0.889171	0.974766
PER2	0.0414065	1	0.197065	6.83313	6.23328	6.58963	0.912214	0.964363	1.05717
INTS7	0.0117634	1	0.0987149	7.65825	6.98748	7.07125	0.912412	0.923351	1.01199
C14orf104	0.0169573	1	0.120719	9.7534	8.90058	9.97288	0.912561	1.0225	1.12048
MLL3	0.0135605	1	0.106492	7.87702	7.1884	7.58742	0.912578	0.963234	1.05551
TULP4	0.00392159	1	0.057124	7.84313	7.15782	6.88685	0.912623	0.878074	0.962144
CKMT2	0.012445	1	0.101621	3.99642	3.64761	3.67974	0.912718	0.920758	1.00881
MXD1	0.0366	1	0.183471	6.12716	5.59269	6.6219	0.91277	1.08075	1.18403
KIAA1737	0.0428786	1	0.199668	8.41266	7.67884	8.04634	0.912772	0.956455	1.04786
MNX1	0.00488296	1	0.0631815	8.65383	7.89944	8.49689	0.912826	0.981865	1.07563
TRAPPC9	0.00775492	1	0.07927	6.44895	5.88698	6.78858	0.912859	1.05266	1.15315
MCCC1	0.0362169	1	0.182704	9.0603	8.27179	9.14497	0.91297	1.00934	1.10556
EXD2	0.02788	1	0.157554	7.45848	6.80962	7.00817	0.913003	0.939624	1.02916
PIM3	0.0095915	1	0.0896916	9.62322	8.78716	9.19074	0.913121	0.955059	1.04593
AGL	0.0301128	1	0.165021	10.0524	9.18009	9.38339	0.913221	0.933445	1.02215
C9orf7	0.00240266	1	0.0456594	7.07461	6.46213	8.54362	0.913426	1.20764	1.3221
C17orf28	0.0102512	1	0.0927983	4.86139	4.44069	4.64818	0.913461	0.956142	1.04672
GMCL1	0.00563645	1	0.0673766	9.12032	8.33117	9.02602	0.913474	0.989661	1.0834
LPHN1	0.0351833	1	0.178978	7.56494	6.91061	5.51753	0.913505	0.729356	0.798415
CDKN2D	0.0171186	1	0.1217	5.69612	5.20355	4.61928	0.913524	0.810951	0.887717
CAMSAP1	0.00235758	1	0.0455344	6.70432	6.12531	5.91684	0.913637	0.882541	0.965964
DOCK9	0.0415068	1	0.197065	5.63627	5.1497	6.13961	0.913671	1.0893	1.19223
UPF3B	0.00354159	1	0.054709	10.6362	9.72065	9.43387	0.913925	0.886962	0.970498
VWA5B2	0.00399256	1	0.0576746	4.42542	4.04477	5.43518	0.913986	1.22817	1.34376
ZDHHC14	0.0245486	1	0.147449	5.71383	5.22263	5.2501	0.914033	0.918842	1.00526
GPR173	0.00131886	1	0.0365525	5.39993	4.93599	4.54106	0.914084	0.840949	0.919991
GINS2	0.0208002	1	0.134232	7.52319	6.87715	7.61558	0.914127	1.01228	1.10738
SMARCE1	0.0121037	1	0.1004	9.36619	8.56208	8.99467	0.914148	0.960334	1.05052
ABCA12	0.00477559	1	0.0631216	3.71416	3.39556	3.52986	0.914218	0.950379	1.03955
LOC100294145	0.012771	1	0.102836	4.75112	4.34374	4.32538	0.914255	0.910392	0.995775
TUBA1A	0.00362263	1	0.0552578	13.9263	12.7337	12.1405	0.914363	0.871766	0.953413
FLJ33996	0.0162791	1	0.117842	5.80698	5.30988	6.41651	0.914397	1.10497	1.20841
LPAR2	0.0265031	1	0.153042	6.81565	6.23225	6.31404	0.914404	0.926403	1.01312
SPHK2	0.0224158	1	0.140408	6.83897	6.25388	6.96924	0.914447	1.01905	1.11439
SLC15A2	0.00530983	1	0.0650472	4.54702	4.15828	5.58747	0.914507	1.22882	1.3437
IVNS1ABP	0.00750919	1	0.0783888	8.7843	8.03359	7.56576	0.91454	0.861282	0.941766
C9orf140	0.0345637	1	0.177552	9.10242	8.32471	9.28263	0.91456	1.0198	1.11507
MPND	0.0457082	1	0.207006	7.73149	7.07209	6.2648	0.914713	0.810296	0.885847
C14orf147	0.0173831	1	0.122441	9.91338	9.06872	9.74236	0.914797	0.982748	1.07428
RAB40B	0.0467745	1	0.210221	7.91649	7.2426	8.71171	0.914875	1.10045	1.20284
RNF219	0.0235177	1	0.143131	6.78077	6.20383	6.83416	0.914915	1.00787	1.1016
RGP1	0.0185537	1	0.126792	7.17307	6.56301	7.09848	0.914951	0.9896	1.08159
PRMT6	0.0339075	1	0.176137	8.47315	7.75315	8.80108	0.915025	1.0387	1.13516
MUT	0.0167651	1	0.120014	9.54803	8.73919	10.1224	0.915288	1.06015	1.15827
MBIP	0.02421	1	0.146155	8.91699	8.16523	8.38142	0.915694	0.939939	1.02648
FBRSL1	0.00476312	1	0.0631216	6.64568	6.08573	7.2086	0.915741	1.0847	1.18451
PTPN4	0.00421883	1	0.0593107	6.32681	5.79404	4.91935	0.915791	0.777539	0.849036
GPR83	0.0411824	1	0.196287	4.41808	4.04606	3.75414	0.915795	0.849722	0.927852
C22orf39	0.0249917	1	0.148127	8.04481	7.36839	8.11575	0.915918	1.00882	1.10143
C9orf123	0.00867967	1	0.0847757	9.03584	8.27656	7.64683	0.915971	0.846278	0.923914
ALB	0.0427724	1	0.199353	3.77423	3.45733	5.50452	0.916036	1.45845	1.59213
CCDC112	0.0388251	1	0.190236	6.45215	5.91043	6.03734	0.916042	0.93571	1.02147
ZNF764	0.00376052	1	0.055967	7.10108	6.5061	6.95962	0.916213	0.980079	1.06971
TPRN	0.0422782	1	0.198982	5.93387	5.43832	6.50839	0.916489	1.09682	1.19676
BTG1	0.0116357	1	0.0983894	8.73146	8.00238	8.39027	0.9165	0.960923	1.04847
TMX4	0.00052519	1	0.0289037	8.23767	7.54989	10.0584	0.916509	1.22103	1.33226
BRP44L	0.0026857	1	0.0475364	7.62508	6.9902	8.07358	0.916738	1.05882	1.15499
UBN2	0.00726578	1	0.0768908	6.54675	6.00278	6.96989	0.916911	1.06463	1.16111
FAM122B	0.00566423	1	0.0673766	9.82662	9.01101	9.31451	0.917	0.947886	1.03368
AGAP1	0.0338479	1	0.176091	8.08464	7.41462	7.33983	0.917124	0.907873	0.989913
HERC2	0.0230764	1	0.142292	7.39771	6.78661	6.76425	0.917393	0.91437	0.996705
KDM5C	0.0059266	1	0.0687538	7.00933	6.43046	6.78189	0.917415	0.967553	1.05465
SCAI	0.014541	1	0.110737	7.17851	6.58751	6.46563	0.917672	0.900693	0.981498
KDM4B	0.00120692	1	0.0351977	6.48462	5.95081	5.59015	0.917681	0.862063	0.939393
NUPL1	0.00581277	1	0.068084	8.83422	8.10834	7.6344	0.917834	0.864185	0.941549
C1orf104	0.0372158	1	0.185345	7.70843	7.07551	6.36346	0.917892	0.82552	0.899365
FARSB	0.0105943	1	0.0939388	8.34529	7.66085	8.36394	0.917984	1.00223	1.09178
WDTC1	0.0147941	1	0.111651	6.46658	5.93793	6.70358	0.918249	1.03665	1.12894
ANKS1A	0.00264889	1	0.0473724	9.47316	8.69876	8.89893	0.918254	0.939384	1.02301
MSI1	0.0347345	1	0.177992	4.4645	4.10059	4.12803	0.918489	0.924634	1.00669
MYST3	0.0203517	1	0.132905	7.64247	7.02047	8.06831	0.918612	1.05572	1.14926
ZNF397OS	0.00563645	1	0.0673766	5.23832	4.81228	5.0348	0.918668	0.961147	1.04624
GSTA1	0.00283258	1	0.0488481	4.91588	4.5163	8.29848	0.918717	1.6881	1.83745
BLCAP	0.0270392	1	0.155139	10.6683	9.80115	11.8566	0.91872	1.11139	1.20971
LUC7L3	0.000655632	1	0.029665	10.231	9.40129	9.04918	0.918904	0.884488	0.962547
RBBP8	0.0200396	1	0.132134	11.4107	10.4871	11.4101	0.919056	0.999943	1.08801
LOC729870	0.00180788	1	0.0410915	4.77649	4.38993	4.66392	0.919072	0.976433	1.06241
C1orf198	0.0238609	1	0.144708	10.1023	9.28536	9.93133	0.919133	0.983076	1.06957
CYB561	0.0141739	1	0.10919	8.16827	7.50785	8.69821	0.919149	1.06488	1.15855
C11orf80	0.0398002	1	0.192612	7.54605	6.93626	7.27353	0.91919	0.963885	1.04862
ZNF266	0.0106192	1	0.0939388	9.74772	8.9601	8.92797	0.919199	0.915903	0.996414
FLJ34208	0.0224583	1	0.140408	4.9581	4.55832	6.00532	0.919367	1.21121	1.31744
VEZF1	0.00399346	1	0.0576746	10.1905	9.37251	9.91203	0.919733	0.972677	1.05756
AES	0.0351833	1	0.178978	9.52169	8.75787	8.01091	0.919781	0.841333	0.91471
TSFM	0.0384337	1	0.188993	6.89334	6.34043	7.67528	0.91979	1.11343	1.21053
DHPS	0.00221034	1	0.0442883	10.2811	9.45649	8.83016	0.919793	0.858872	0.933767
URB2	0.0208628	1	0.134524	8.66692	7.97208	8.41793	0.919828	0.97127	1.05593
SEC23B	0.000920794	1	0.0327198	9.95991	9.16356	11.177	0.920044	1.1222	1.21972
MTMR9L	0.0463349	1	0.209039	4.88448	4.49398	4.453	0.920053	0.911661	0.99088
ZMIZ1	0.00437711	1	0.0606273	6.42181	5.9091	6.04638	0.92016	0.941537	1.02323
NUMA1	0.0123046	1	0.10141	6.53313	6.01213	5.29757	0.920253	0.810877	0.881146
USP49	0.00455842	1	0.0615685	5.40186	4.97107	4.6248	0.920253	0.85615	0.930342
DBNDD1	0.0275786	1	0.156882	6.76204	6.2232	6.03337	0.920314	0.892242	0.969497
MUDENG	0.0141711	1	0.10919	8.74524	8.04871	8.45281	0.920352	0.966561	1.05021
ACACA	0.0241388	1	0.146063	8.79644	8.09614	8.89601	0.920388	1.01132	1.0988
TSEN54	0.00215862	1	0.0438658	8.49464	7.81868	7.84137	0.920426	0.923096	1.0029
MLXIP	0.0149538	1	0.112306	6.38863	5.8804	7.10168	0.920448	1.11161	1.20769
VEGFB	0.00782695	1	0.0796905	7.69517	7.08386	8.24841	0.92056	1.07189	1.16439
COG2	0.00525923	1	0.0650472	7.34738	6.76382	6.89013	0.920576	0.937767	1.01867
RNF168	0.00523178	1	0.0650472	7.12121	6.55588	7.27236	0.920613	1.02122	1.10929
TUBGCP3	0.0389151	1	0.190405	8.01633	7.38035	8.43059	0.920664	1.05168	1.1423
FITM1	0.0266325	1	0.153617	4.38051	4.03327	3.91088	0.920732	0.892791	0.969653
PLEKHM3	0.0281009	1	0.158282	6.19228	5.70165	5.95712	0.920768	0.962024	1.04481
FLJ35390	0.00445705	1	0.0612822	5.93727	5.46776	6.75296	0.920921	1.13738	1.23505
MAPK8IP2	0.0248187	1	0.147952	5.3849	4.95908	4.61445	0.920924	0.856924	0.930505
CCT6P1	0.00721018	1	0.0765845	8.49866	7.82711	7.7697	0.920981	0.914226	0.992666
ARHGAP39	0.0376107	1	0.186454	6.1106	5.62889	6.82173	0.921168	1.11638	1.21191
ZNF582	0.0365077	1	0.183142	5.86306	5.40226	7.12953	0.921406	1.21601	1.31973
C20orf94	0.0473241	1	0.210991	7.82362	7.2114	8.94227	0.921748	1.14298	1.24002
HCN4	0.0345512	1	0.177552	4.5703	4.21333	4.86877	0.921894	1.06531	1.15556
SDHAF1	0.0271826	1	0.155616	8.44084	7.78229	8.43978	0.92198	0.999874	1.08448
SPAG16	0.0291267	1	0.162005	5.7853	5.33435	5.6897	0.922053	0.983476	1.06662
TSPYL4	0.036808	1	0.18414	10.1448	9.35502	9.65016	0.922151	0.951244	1.03155
NAA16	0.00982662	1	0.0906984	8.42498	7.76966	7.55782	0.922218	0.897073	0.972735
RYBP	0.00320808	1	0.0518351	9.76176	9.00319	8.28592	0.922292	0.848814	0.920331
DKFZP434I0714	0.0393375	1	0.191637	8.00882	7.38654	6.88066	0.922301	0.859134	0.931512
RTN3	0.00168162	1	0.0402662	11.1022	10.2406	10.9474	0.92239	0.986051	1.06902
FIG4	0.0310366	1	0.167679	8.9651	8.27449	6.57264	0.922967	0.733136	0.794326
CBWD1	0.00298551	1	0.0499311	10.4599	9.65432	10.4509	0.922985	0.999143	1.08251
LOC100507773	0.0203325	1	0.132905	8.8512	8.1697	7.81315	0.923004	0.882721	0.956357
RSL1D1	0.0263569	1	0.152582	8.8142	8.13664	9.27933	0.923129	1.05277	1.14044
HERC2P2	0.016808	1	0.120109	9.69723	8.9518	8.88448	0.92313	0.916188	0.992481
ING3	0.0238609	1	0.144708	7.14148	6.59335	7.05628	0.923247	0.988071	1.07021
LOC81691	0.0424579	1	0.199201	8.33187	7.69264	7.90673	0.923279	0.948975	1.02783
ZHX1	0.0315029	1	0.168697	8.91705	8.23373	10.1304	0.923369	1.13607	1.23035
ACTR3B	0.0416118	1	0.197125	8.17305	7.5473	6.86943	0.923438	0.840498	0.910184
ZNF157	0.0112044	1	0.0966098	3.68813	3.40637	3.33331	0.923605	0.903794	0.978551
GATC	0.00169166	1	0.0402662	9.59797	8.86499	9.88542	0.923632	1.02995	1.11511
PDE7A	0.0233728	1	0.142685	6.23633	5.76025	5.18517	0.923661	0.831445	0.900163
LOC100507237	0.012071	1	0.100169	7.99841	7.38908	6.78208	0.923818	0.847928	0.917852
LOC400027	0.00869299	1	0.0848293	6.62081	6.11792	6.70175	0.924044	1.01222	1.09543
KLHL8	0.02788	1	0.157554	8.33209	7.69947	7.87116	0.924074	0.94468	1.0223
LOC100289210	0.00909319	1	0.086881	5.0932	4.70672	4.30112	0.924118	0.844484	0.913827
C16orf92	0.0211743	1	0.136061	4.58464	4.23682	4.14291	0.924134	0.903649	0.977834
RPRD1A	0.0165443	1	0.118928	8.98607	8.30503	9.08344	0.924212	1.01084	1.09373
FANCL	0.000596003	1	0.029489	11.2305	10.3809	10.0937	0.924348	0.898778	0.972338
LOC152217	0.0162945	1	0.117842	10.7297	9.91967	10.459	0.924508	0.974769	1.05437
LCORL	0.0403739	1	0.193956	8.23366	7.6129	8.14721	0.924607	0.9895	1.07018
N4BP2	0.0293932	1	0.162694	8.42222	7.78773	7.26528	0.924665	0.862633	0.932914
LOC338651	0.0187125	1	0.127329	4.3728	4.04408	4.31053	0.924825	0.98576	1.06589
SSX2IP	0.0362861	1	0.18283	9.00623	8.32937	7.88018	0.924845	0.874969	0.946071
SRRM3	0.00110365	1	0.0345203	5.09271	4.71045	4.49261	0.92494	0.882165	0.953753
CCDC130	0.00785677	1	0.0797973	7.16229	6.62565	6.35155	0.925073	0.886804	0.958631
CAND1	0.000714858	1	0.0302666	9.89854	9.15723	10.0794	0.925109	1.01827	1.1007
HMGB3P1	0.00570817	1	0.0675077	9.84722	9.11	10.7404	0.925134	1.0907	1.17897
FAM122C	0.0172038	1	0.121843	5.20573	4.81631	4.43106	0.925195	0.85119	0.920012
SDHAP2	0.0457082	1	0.207006	8.52542	7.88772	7.09627	0.9252	0.832366	0.899661
ZNF544	0.0315626	1	0.168916	6.97599	6.45522	7.06251	0.925348	1.0124	1.09408
LOC100287951	0.0098184	1	0.0906984	4.5777	4.23641	4.16381	0.925445	0.909586	0.982864
SECISBP2	0.0106929	1	0.0942674	9.30401	8.61215	9.48439	0.925639	1.01939	1.10128
EPC2	0.0104482	1	0.0937113	8.88865	8.22773	8.93475	0.925644	1.00519	1.08593
LOC100507177	0.020682	1	0.133739	4.23411	3.91936	3.63811	0.925664	0.859239	0.92824
HIP1R	0.0427724	1	0.199353	7.05689	6.53269	8.13543	0.925717	1.15284	1.24534
RBM4	0.0129789	1	0.104002	8.78575	8.13321	7.93695	0.925728	0.903389	0.975869
SOCS4	0.0295941	1	0.162827	8.11643	7.51557	7.05527	0.92597	0.869258	0.938754
LOC283392	0.0388549	1	0.190246	4.53661	4.2012	4.34621	0.926067	0.958031	1.03452
PICK1	0.0167357	1	0.119927	5.57285	5.16099	5.02578	0.926095	0.901833	0.973802
PRKRA	0.00163238	1	0.0399159	8.98695	8.32347	7.74148	0.926174	0.861413	0.930078
CNOT7	0.0172706	1	0.122016	9.60225	8.8939	8.94703	0.926231	0.931763	1.00597
DLL4	0.013304	1	0.105441	6.48835	6.01083	8.75311	0.926403	1.34905	1.45622
ZNF660	0.0161511	1	0.117286	4.64104	4.29954	4.02266	0.926417	0.866758	0.935602
ZBED4	0.0104926	1	0.0939054	6.64218	6.15355	5.49438	0.926434	0.827194	0.892879
NEURL	0.0188293	1	0.127829	4.5916	4.25419	4.55112	0.926516	0.991184	1.0698
YEATS4	0.00295431	1	0.0496393	8.66425	8.02851	9.25129	0.926625	1.06775	1.1523
MRPL48	0.00284773	1	0.0488481	10.5807	9.80471	10.0935	0.926656	0.953949	1.02945
LOC100289333	0.0105733	1	0.0939388	6.69966	6.20847	5.83394	0.926683	0.870782	0.939676
CEP68	0.014811	1	0.111651	7.54638	6.99379	6.22569	0.926773	0.82499	0.890174
LOC100507057	0.0255863	1	0.150039	6.09565	5.64979	5.34245	0.926856	0.876436	0.945601
LPGAT1	0.0372253	1	0.185345	10.2786	9.52704	10.7508	0.926884	1.04594	1.12845
FADS2	0.0126134	1	0.102285	6.02678	5.58625	5.40304	0.926904	0.896506	0.967204
TECTA	0.0265717	1	0.153309	4.45505	4.13028	4.14914	0.9271	0.931334	1.00457
ACVR2B	0.048729	1	0.2142	7.38225	6.84498	6.08725	0.927222	0.82458	0.889302
RBBP4	0.0117567	1	0.0987149	8.95075	8.30194	8.01107	0.927514	0.895017	0.964963
ACOXL	0.0408108	1	0.195373	4.30943	3.99767	4.76491	0.927655	1.10569	1.19192
TMEM55B	0.0391217	1	0.190991	8.69309	8.06435	8.06871	0.927673	0.928175	1.00054
FBXO5	0.00566423	1	0.0673766	10.5474	9.78594	9.73939	0.927806	0.923394	0.995244
ACN9	0.0448891	1	0.204869	9.54937	8.86071	11.1847	0.927884	1.17125	1.26229
COMTD1	0.0402975	1	0.193815	7.06158	6.55373	8.42859	0.928082	1.19358	1.28607
MYST1	0.00557703	1	0.0668707	7.86463	7.29967	7.49405	0.928166	0.95288	1.02663
GUSBL1	0.021747	1	0.137715	6.62292	6.14841	6.66059	0.928354	1.00569	1.0833
PXMP2	0.0131077	1	0.104685	9.74051	9.04358	9.55736	0.92845	0.981197	1.05681
TMEM97	0.0314235	1	0.168484	10.6349	9.87433	10.5741	0.928482	0.994281	1.07087
FAM125B	0.0118397	1	0.0989661	5.86579	5.44629	5.49346	0.928484	0.936526	1.00866
PSMC3IP	0.00880703	1	0.0855522	9.15941	8.50473	8.14985	0.928524	0.889779	0.958273
TBPL1	0.014486	1	0.110481	10.4859	9.73793	9.29045	0.928671	0.885997	0.954048
SAC3D1	0.0308135	1	0.167056	9.65134	8.96337	8.56319	0.928718	0.887255	0.955355
SUGP2	0.00284975	1	0.0488481	8.7295	8.10998	8.29432	0.929032	0.950149	1.02273
FAM102A	0.0151515	1	0.11305	5.38368	5.00161	6.62795	0.929033	1.23112	1.32516
RMND5A	0.0116725	1	0.0984459	8.01396	7.44599	7.6067	0.929127	0.94918	1.02158
REPS1	0.00361659	1	0.0552578	6.93607	6.44479	6.11957	0.92917	0.882282	0.949537
C8orf41	0.0275786	1	0.156882	8.29794	7.71055	7.5799	0.929213	0.913467	0.983055
CARS2	0.0184994	1	0.126546	6.69829	6.22459	6.14427	0.929281	0.917289	0.987096
DUS1L	0.0194332	1	0.130089	9.24419	8.5935	9.23557	0.929611	0.999068	1.07472
PPM1A	0.0116725	1	0.0984459	8.51818	7.91898	8.05994	0.929656	0.946205	1.0178
C12orf51	0.00529333	1	0.0650472	5.68188	5.28226	5.3366	0.929667	0.93923	1.01029
GUSBP4	0.0176996	1	0.123657	7.01403	6.52125	7.23917	0.929744	1.0321	1.11009
LOC643008	0.0415008	1	0.197065	4.53067	4.21245	4.82346	0.929763	1.06462	1.14505
PP12708	0.0267847	1	0.154236	4.29662	3.99488	4.05726	0.929771	0.944289	1.01561
SPPL2B	0.0347481	1	0.177992	6.07384	5.64744	5.41484	0.929797	0.891502	0.958814
NASP	0.00977152	1	0.0906358	8.8997	8.27527	7.80709	0.929837	0.87723	0.943424
ERICH1	0.0393433	1	0.191637	5.6997	5.30029	5.08644	0.929925	0.892404	0.959652
ZXDC	0.0180505	1	0.124674	7.13654	6.63671	6.24188	0.929962	0.874637	0.940508
ZNF189	0.00375859	1	0.055967	8.73571	8.1243	8.17689	0.93001	0.936031	1.00647
TTLL5	0.024249	1	0.146155	5.86671	5.45616	5.40338	0.93002	0.921024	0.990327
UBR3	0.000635191	1	0.029489	6.82277	6.34533	8.0407	0.930022	1.17851	1.26718
HSBP1	0.019942	1	0.131787	11.7747	10.9508	11.4062	0.930034	0.968708	1.04158
EPR1	0.020682	1	0.133739	8.167	7.59581	6.82658	0.930061	0.835873	0.89873
CCDC45	0.0366308	1	0.183581	7.39777	6.88042	6.64376	0.930066	0.898076	0.965605
LOC400960	0.00515946	1	0.0648878	5.11949	4.76217	4.51839	0.930205	0.882587	0.948809
FRMPD3	0.0252992	1	0.149324	4.95216	4.60653	4.45142	0.930206	0.898884	0.966328
LARGE	0.02788	1	0.157554	4.52471	4.20918	4.23141	0.930263	0.935178	1.00528
SLC29A2	0.0490686	1	0.215143	4.69472	4.36743	4.80928	0.930286	1.0244	1.10117
POU2F1	0.0398002	1	0.192612	6.29484	5.85606	6.04887	0.930296	0.960925	1.03292
HDAC2	0.00473656	1	0.0631216	9.48726	8.82827	8.77515	0.930539	0.92494	0.993983
RGS12	0.020682	1	0.133739	5.05031	4.69953	4.35103	0.930542	0.861536	0.925844
MRPS14	0.0148449	1	0.111651	8.94748	8.32705	8.92635	0.930659	0.997638	1.07197
TDG	0.00185747	1	0.0413732	10.3492	9.63169	10.6246	0.930674	1.02661	1.10308
PIN4	0.0180505	1	0.124674	8.99824	8.37459	8.20718	0.930692	0.912088	0.98001
ZNF197	0.0308135	1	0.167056	5.19257	4.83282	4.60934	0.930718	0.88768	0.953759
BAZ2B	0.0190947	1	0.128825	6.38964	5.94769	7.31456	0.930833	1.14475	1.22982
CXXC1	0.00112415	1	0.0347309	9.30366	8.66109	8.45322	0.930934	0.90859	0.975999
LEFTY1	0.0158324	1	0.116239	4.47806	4.16915	3.92825	0.931016	0.877221	0.942219
FLJ37453	0.0295941	1	0.162827	6.70883	6.24636	5.86687	0.931065	0.874499	0.939246
RAB2B	0.0180505	1	0.124674	9.92902	9.24514	8.51248	0.931123	0.857334	0.920752
ARMC8	0.0185713	1	0.126828	7.30193	6.79905	6.85258	0.931132	0.938462	1.00787
CPSF6	0.00184179	1	0.0413732	9.38939	8.74287	9.10641	0.931143	0.969861	1.04158
LOC153811	0.00572432	1	0.0675077	5.20918	4.85054	4.59423	0.931153	0.88195	0.947159
TTC3	0.0398421	1	0.192612	10.725	9.98896	10.1396	0.931368	0.945415	1.01508
SRSF11	0.00472717	1	0.0631216	10.3138	9.60711	9.98894	0.931479	0.9685	1.03974
PAQR4	0.0194332	1	0.130089	7.98196	7.43661	6.45704	0.931678	0.808954	0.868277
CCNT2	0.0112584	1	0.0967378	7.21612	6.72322	6.30076	0.931694	0.87315	0.937164
SGTA	0.0142031	1	0.10925	8.62593	8.03719	7.21165	0.931748	0.836043	0.897284
GRK4	0.0169115	1	0.120559	5.3005	4.93912	4.59981	0.931821	0.867807	0.931302
LOC554206	0.00791391	1	0.0800624	4.32027	4.02626	4.47996	0.931946	1.03696	1.11269
ZNF551	0.0292372	1	0.162466	5.86063	5.46189	5.84749	0.931963	0.997757	1.0706
MPPED1	0.0458986	1	0.207653	4.81863	4.49142	5.16712	0.932095	1.07232	1.15044
ATP6V0B	0.00269443	1	0.0475686	11.7474	10.9499	12.8797	0.932114	1.09639	1.17624
LOC642980	0.0217918	1	0.137872	5.07097	4.7269	5.44793	0.932147	1.07434	1.15254
RANBP6	0.0445603	1	0.204318	9.52268	8.87766	9.57496	0.932265	1.00549	1.07855
MLLT6	0.00432673	1	0.0602396	6.61961	6.17208	6.31323	0.932394	0.953717	1.02287
E2F2	0.0169115	1	0.120559	6.4078	5.97475	5.65934	0.932417	0.883196	0.947211
CDKN2AIP	0.0388251	1	0.190236	8.71713	8.13028	8.32979	0.932678	0.955566	1.02454
C8orf33	0.0264482	1	0.152939	9.08865	8.47689	9.44273	0.932689	1.03896	1.11394
SYNJ1	0.0125419	1	0.102066	5.71475	5.33111	5.26868	0.932867	0.921944	0.988291
HINFP	0.0179212	1	0.124178	8.34271	7.78289	7.63993	0.932897	0.915761	0.981631
APOO	0.00680882	1	0.0742316	10.5925	9.88202	10.8004	0.932928	1.01963	1.09293
ZMYND19	0.0291464	1	0.162005	8.9674	8.36696	9.2143	0.933042	1.02753	1.10127
DLGAP3	0.00375859	1	0.055967	4.60867	4.30022	4.31086	0.93307	0.935379	1.00247
POLR1D	0.0131644	1	0.104939	10.1529	9.47346	8.77771	0.93308	0.864553	0.926558
ZNF808	0.025392	1	0.149324	4.98297	4.64962	5.90572	0.933102	1.18518	1.27015
C12orf57	0.0477543	1	0.211901	11.8356	11.0438	10.8346	0.933108	0.915427	0.981052
SYNJ2BP	0.0108239	1	0.0948144	9.04092	8.43633	10.0477	0.933127	1.11135	1.191
DCAKD	0.0229653	1	0.142038	6.54435	6.10694	5.79985	0.933162	0.886238	0.949715
ENOPH1	0.00194444	1	0.0421085	11.7359	10.9518	11.7459	0.933181	1.00085	1.07251
ZNF252	0.0156754	1	0.115663	6.27148	5.85279	6.75831	0.933239	1.07763	1.15472
ARL16	0.0108974	1	0.0948144	8.27026	7.71825	7.79261	0.933254	0.942245	1.00963
ZNF652	0.0102491	1	0.0927983	8.87684	8.28496	9.13759	0.933323	1.02937	1.10291
MSH2	0.00306897	1	0.0506003	10.6366	9.92765	9.52362	0.933348	0.895363	0.959302
LRRC16B	0.0191307	1	0.128837	4.8434	4.52071	5.3958	0.933375	1.11405	1.19357
MCTS1	0.00307211	1	0.0506003	7.5501	7.04725	6.59811	0.933399	0.873911	0.936268
OBFC2B	0.041968	1	0.198153	8.69475	8.11631	8.60019	0.933473	0.989124	1.05962
SFI1	0.0393433	1	0.191637	6.12236	5.71526	5.30304	0.933507	0.866177	0.927874
TMEM181	0.0138839	1	0.107883	10.3198	9.63368	10.0186	0.933514	0.970815	1.03996
C1orf74	0.0160822	1	0.117286	6.85986	6.40416	6.29366	0.93357	0.917462	0.982746
TMEM183A	0.00343876	1	0.0540143	8.9286	8.3359	8.52749	0.933618	0.955076	1.02298
MYL6B	0.00367214	1	0.0555206	11.0469	10.3139	10.605	0.933646	0.959998	1.02822
MTMR1	0.0277483	1	0.157075	8.10841	7.57395	9.02761	0.934086	1.11336	1.19193
RG9MTD3	0.0309021	1	0.167329	6.06445	5.6658	5.86304	0.934265	0.966789	1.03481
SAP18	0.0171186	1	0.1217	9.84141	9.19625	8.40019	0.934444	0.853555	0.913436
LOC400657	0.0381379	1	0.188389	9.5057	8.88287	10.5272	0.934478	1.10746	1.18511
ATG4A	0.0197972	1	0.131355	8.25286	7.71354	9.48676	0.93465	1.14951	1.22988
EVPLL	0.0246262	1	0.147573	4.05479	3.78984	4.09012	0.934658	1.00871	1.07923
THYN1	0.0472935	1	0.210991	9.91912	9.27143	9.53775	0.934703	0.961552	1.02872
GCFC1	0.0142802	1	0.10925	8.97899	8.39285	8.25601	0.934722	0.919482	0.983696
DTX3	0.0376967	1	0.186746	5.90916	5.52343	5.4509	0.934723	0.922449	0.986868
SHC3	0.0357705	1	0.181161	4.46298	4.17183	4.47738	0.934764	1.00322	1.07324
NKRF	0.0368584	1	0.18414	9.18309	8.58431	8.33436	0.934795	0.907576	0.970882
SLC44A1	0.0405759	1	0.194429	7.84423	7.3337	9.43969	0.934915	1.20339	1.28717
MPHOSPH9	0.0127875	1	0.102929	8.91264	8.3327	8.38377	0.934931	0.940661	1.00613
MBD3	0.00713996	1	0.0761522	7.77881	7.2728	6.53318	0.93495	0.839868	0.898303
ASB8	0.00735667	1	0.0772656	8.16593	7.6349	9.33038	0.93497	1.1426	1.22207
TOP3A	0.0390463	1	0.190821	6.78994	6.34858	5.79277	0.934999	0.85314	0.912451
RALGAPA1	0.0196731	1	0.131014	5.88546	5.5036	5.58513	0.935118	0.94897	1.01481
PLEKHG3	0.0238294	1	0.144644	5.03199	4.70745	5.39388	0.935504	1.07192	1.14582
RPAIN	0.020682	1	0.133739	6.3969	5.98602	5.43371	0.935769	0.849428	0.907733
SP4	0.0241551	1	0.146063	8.04373	7.52782	7.68477	0.935862	0.955374	1.02085
MGC16275	0.0450635	1	0.205076	4.92066	4.60506	4.50842	0.935862	0.916222	0.979014
USP30	0.00648776	1	0.0722972	8.04975	7.53672	8.62083	0.936268	1.07094	1.14384
EZH2	0.012771	1	0.102836	10.4985	9.82959	9.81771	0.936285	0.935154	0.998791
ZNF398	0.0472445	1	0.210991	8.08489	7.57004	7.63566	0.936319	0.944435	1.00867
CSTF3	0.0124525	1	0.101621	9.46419	8.86159	8.35411	0.936329	0.882707	0.942732
TMEM106C	0.0188293	1	0.127829	8.84155	8.27903	9.11898	0.936378	1.03138	1.10145
UCK1	0.0476518	1	0.211628	7.551	7.07118	7.84851	0.936456	1.0394	1.10993
RCC2	0.00235758	1	0.0455344	11.3551	10.6348	10.4942	0.936563	0.924182	0.98678
TRIM61	0.0327369	1	0.172706	4.65375	4.35916	4.59216	0.936697	0.986764	1.05345
SDR39U1	0.000813908	1	0.031222	10.5266	9.86026	9.71358	0.936698	0.922764	0.985125
HACE1	0.0492681	1	0.215789	8.82132	8.26415	8.06559	0.936838	0.91433	0.975974
LOC100131801	0.0108849	1	0.0948144	10.4146	9.7568	8.6725	0.936839	0.832726	0.888868
KIDINS220	0.0119098	1	0.099472	6.96537	6.52711	6.73109	0.93708	0.966366	1.03125
UNK	0.00627256	1	0.070778	7.34024	6.87976	7.19595	0.937267	0.980343	1.04596
BRD1	0.0142802	1	0.10925	8.25261	7.73495	7.63477	0.937273	0.925134	0.987049
MDP1	0.0425128	1	0.199201	9.21995	8.64201	8.70434	0.937317	0.944077	1.00721
LOC401504	0.0139488	1	0.108084	9.81174	9.197	10.5434	0.937347	1.07457	1.1464
LRP11	0.0448567	1	0.204858	9.83906	9.22296	11.1351	0.937382	1.13172	1.20732
PCNA	0.00012742	1	0.0277955	12.7843	11.9853	13.0402	0.9375	1.02002	1.08802
EIF2B5	0.0115002	1	0.0978174	7.2228	6.77168	6.95134	0.937541	0.962416	1.02653
LOC257152	0.0308241	1	0.167056	4.96749	4.6573	5.84156	0.937556	1.17596	1.25428
DCAF5	0.0232963	1	0.142685	6.43314	6.03157	5.98684	0.937579	0.930624	0.992583
UQCR10	0.0197798	1	0.131355	10.314	9.67221	10.1623	0.937779	0.985299	1.05067
SOCS7	0.0235177	1	0.143131	7.17809	6.73273	7.08908	0.937957	0.9876	1.05293
PIGW	0.0419838	1	0.198153	9.09799	8.53537	10.0391	0.93816	1.10344	1.17617
LARP1B	0.0380794	1	0.188145	6.38836	5.99335	6.17712	0.938168	0.966933	1.03066
ZBTB39	0.0146454	1	0.111081	6.75248	6.3355	7.40884	0.938248	1.0972	1.16942
MEGF8	0.0262076	1	0.152456	6.78809	6.36964	5.60151	0.938355	0.825196	0.879407
POLA1	0.0134573	1	0.106248	9.30155	8.72836	8.89069	0.938377	0.955829	1.0186
LOC100505749	0.00765726	1	0.0786609	10.5207	9.87272	10.299	0.938405	0.978924	1.04318
TXNL4A	0.0411545	1	0.196287	9.56751	8.97855	9.61123	0.938442	1.00457	1.07047
PRKRIR	0.0255905	1	0.150039	10.9095	10.2381	11.1142	0.938459	1.01877	1.08558
MYO18A	0.0327872	1	0.172706	6.96857	6.53973	8.54032	0.938461	1.22555	1.30591
RBPJ	0.0140663	1	0.108726	8.71242	8.17712	7.97725	0.93856	0.915618	0.975557
NDUFA5	0.0100834	1	0.0920769	8.22524	7.72062	9.03144	0.938651	1.09802	1.16978
RCBTB1	0.019942	1	0.131787	5.44108	5.10769	5.26352	0.938727	0.967366	1.03051
ZNF428	0.0426536	1	0.199201	5.97812	5.61215	4.91272	0.938782	0.821783	0.875372
DHFRL1	0.0365077	1	0.183142	7.03794	6.60925	8.3476	0.939088	1.18608	1.26302
LCOR	0.0473241	1	0.210991	9.13086	8.57469	9.9788	0.939089	1.09286	1.16375
MRPS26	0.0189008	1	0.128061	7.92585	7.44322	8.32399	0.939107	1.05023	1.11833
LOC90834	0.0313216	1	0.16827	4.68272	4.39819	4.5746	0.939238	0.976912	1.04011
C10orf95	0.0325001	1	0.172249	5.01562	4.71224	4.71552	0.939513	0.940168	1.0007
AGBL3	0.0102929	1	0.0929086	4.25853	4.00128	4.4131	0.939592	1.0363	1.10292
RNASEH2B	0.0140663	1	0.108726	6.3718	5.9872	5.79334	0.93964	0.909216	0.967622
PIK3C2A	0.00184093	1	0.0413732	6.85296	6.43934	6.40651	0.939643	0.934853	0.994902
POPDC2	0.0281009	1	0.158282	4.24047	3.98462	4.1069	0.939664	0.968503	1.03069
TIMELESS	0.0309021	1	0.167329	8.262	7.76381	8.04329	0.939702	0.973528	1.036
CERK	0.031205	1	0.168017	9.60351	9.02712	8.2727	0.939982	0.861425	0.916427
ACAA2	0.0196731	1	0.131014	8.65579	8.13694	8.27856	0.940058	0.956419	1.0174
DOT1L	0.0106192	1	0.0939388	5.7125	5.37021	5.33199	0.940081	0.933389	0.992882
NARF	0.00947726	1	0.0889478	10.4191	9.7956	10.1466	0.94016	0.973853	1.03584
SCRIB	0.0249917	1	0.148127	10.1037	9.49932	10.1697	0.940181	1.00653	1.07057
C20orf7	0.0194753	1	0.130117	7.80597	7.33906	8.57322	0.940186	1.09829	1.16816
MTX2	0.0103092	1	0.0929086	10.5828	9.95078	11.3247	0.940281	1.07011	1.13807
CHRNB2	0.00590232	1	0.0687538	6.21217	5.84205	6.15554	0.940421	0.990884	1.05366
ZNF426	0.0494826	1	0.216063	7.72054	7.26072	7.15625	0.940442	0.92691	0.985612
LUC7L	0.0076742	1	0.0786609	8.41704	7.91662	6.91892	0.940546	0.822014	0.873975
PI4KA	0.0160852	1	0.117286	9.99246	9.39889	9.23978	0.940598	0.924675	0.983072
NDUFA7	0.00494709	1	0.0635892	8.41203	7.91323	8.38886	0.940704	0.997246	1.06011
C12orf47	0.00508347	1	0.0643636	7.74907	7.28976	7.90609	0.940727	1.02026	1.08455
LOC100190938	0.0334614	1	0.17452	4.15443	3.90853	4.00692	0.940809	0.964494	1.02517
WNK2	0.0430052	1	0.200077	5.06172	4.76258	5.1183	0.940901	1.01118	1.07469
AKR1A1	0.00912578	1	0.0870323	8.42846	7.93189	7.86604	0.941084	0.933271	0.991698
RSBN1	0.0215508	1	0.137273	8.71243	8.19947	7.94071	0.941124	0.911423	0.968441
VAPB	0.0430052	1	0.200077	8.56971	8.06558	8.76257	0.941173	1.0225	1.08641
MKRN1	0.0228053	1	0.141636	9.60165	9.0372	10.1275	0.941213	1.05477	1.12065
AARS2	0.0295012	1	0.16275	7.77696	7.31981	7.92902	0.941218	1.01955	1.08323
C11orf75	0.0474366	1	0.210991	9.53054	8.97145	11.1273	0.941337	1.16754	1.2403
LOC100499466	0.0110757	1	0.0958813	6.2737	5.906	6.65192	0.94139	1.06029	1.1263
ZNF709	0.0376389	1	0.186505	4.69746	4.4223	4.34479	0.941424	0.924924	0.982473
IKBKAP	0.0184635	1	0.12652	7.81084	7.35489	7.45734	0.941626	0.954742	1.01393
DDX5	0.00114025	1	0.0347585	11.0826	10.4363	10.44	0.941686	0.942015	1.00035
C14orf142	0.0112702	1	0.0967378	9.57315	9.01666	10.1898	0.94187	1.06441	1.1301
BSDC1	0.0276658	1	0.157075	6.99312	6.58751	6.32863	0.941999	0.904979	0.960701
LIG1	0.0310366	1	0.167679	8.41782	7.93005	6.92822	0.942055	0.823043	0.873667
SPIN4	0.0110757	1	0.0958813	10.0463	9.4661	11.7382	0.942249	1.16841	1.24002
PHIP	0.0313178	1	0.16827	8.02145	7.55839	7.15052	0.942272	0.891425	0.946038
CISD2	0.0391574	1	0.191048	8.14144	7.67179	8.07911	0.942314	0.992344	1.05309
ZMIZ2	0.0476518	1	0.211628	7.38088	6.95528	7.61149	0.942338	1.03124	1.09435
SYNRG	0.0358227	1	0.181381	7.67151	7.23093	7.69184	0.942569	1.00265	1.06374
EBP	0.00824223	1	0.0820169	8.40314	7.92496	8.30177	0.943095	0.987937	1.04755
LOC642620	0.0395033	1	0.19219	3.95345	3.72869	4.76897	0.94315	1.20628	1.27899
SH3BP2	0.0259605	1	0.151773	5.55176	5.23649	5.23109	0.943212	0.942241	0.99897
ARHGAP33	0.0449465	1	0.204869	5.31272	5.01119	5.31152	0.943242	0.999774	1.05993
HTATSF1	0.00884564	1	0.0855867	9.93885	9.37556	8.5597	0.943324	0.861236	0.91298
SNX29	0.0238072	1	0.144552	5.37317	5.06913	5.48551	0.943415	1.02091	1.08214
NRL	0.0262076	1	0.152456	4.58692	4.32769	3.96988	0.943484	0.865479	0.917322
HRH3	0.0233728	1	0.142685	4.93578	4.65848	4.39521	0.943819	0.89048	0.943486
BAZ1A	0.0161511	1	0.117286	10.5042	9.9145	8.91686	0.943862	0.848887	0.899376
DTD1	0.0221315	1	0.138933	7.93308	7.48804	8.08591	0.943901	1.01926	1.07984
FASN	0.0457082	1	0.207006	6.31847	5.96544	5.47107	0.944128	0.865885	0.917127
CRLS1	0.0172038	1	0.121843	7.93191	7.48912	8.71095	0.944176	1.09822	1.16315
TOPBP1	0.00393873	1	0.057124	11.4349	10.798	11.0635	0.944302	0.967519	1.02459
ZNF696	0.0485184	1	0.214004	5.85638	5.53025	5.68621	0.944311	0.970942	1.0282
SLC8A1	0.0426536	1	0.199201	4.48029	4.23085	3.79705	0.944326	0.847502	0.897468
SPSB3	0.0112584	1	0.0967378	8.15973	7.70735	7.40824	0.94456	0.907903	0.961192
RRM1	0.00103776	1	0.0342896	11.4486	10.8142	10.8241	0.94458	0.945452	1.00092
PHF8	0.0133276	1	0.105466	4.94407	4.67037	5.66624	0.944639	1.14607	1.21323
TIA1	0.0183112	1	0.125759	9.06667	8.56573	7.34436	0.944749	0.810039	0.857412
HAUS1	0.021189	1	0.136061	11.1542	10.5404	10.4426	0.944974	0.936202	0.990718
ZNF611	0.0440786	1	0.20342	6.39789	6.04661	6.69887	0.945094	1.04704	1.10787
RBM18	0.0216501	1	0.137313	9.40299	8.8907	9.97719	0.945519	1.06107	1.12221
FEN1	0.00515946	1	0.0648878	11.1873	10.578	10.2763	0.945537	0.918565	0.971474
ATP6V0A2	0.0203325	1	0.132905	6.0414	5.71302	5.64928	0.945644	0.935095	0.988844
NCOA7	0.0332368	1	0.174052	6.88567	6.51204	6.23812	0.945737	0.905956	0.957936
RBM12B	0.0339075	1	0.176137	8.1669	7.72483	8.40425	0.945871	1.02906	1.08795
HNRNPA3	0.00200066	1	0.0427429	11.4787	10.8576	10.7584	0.945888	0.937246	0.990864
MCM6	0.00558282	1	0.0668707	9.45833	8.94817	8.2674	0.946063	0.874087	0.92392
HNRNPR	0.0044312	1	0.0610956	11.0339	10.4394	10.5979	0.94612	0.960483	1.01518
CAPRIN1	0.0184894	1	0.12652	9.15887	8.66621	8.35419	0.94621	0.912142	0.963996
ZNF326	0.0400378	1	0.193114	7.183	6.79809	6.70761	0.946413	0.933818	0.986691
CLNS1A	0.0464438	1	0.209235	9.612	9.10137	8.60852	0.946876	0.895601	0.945848
BRD3	0.0343771	1	0.177552	7.79793	7.38372	7.48578	0.946882	0.959969	1.01382
B4GALNT3	0.0402151	1	0.19369	5.29563	5.01437	5.22766	0.946887	0.987164	1.04254
NCK2	0.0271822	1	0.155616	9.83317	9.31109	10.1711	0.946907	1.03437	1.09237
LEMD3	0.0231452	1	0.142631	10.3259	9.77973	10.8672	0.947109	1.05242	1.11119
FAM120B	0.0466643	1	0.209816	7.87319	7.45678	7.09141	0.94711	0.900704	0.951002
STRA13	0.0388251	1	0.190236	10.4171	9.86791	10.0653	0.947282	0.966235	1.02001
LOC100506629	0.0309314	1	0.167329	3.7023	3.50749	3.66109	0.947383	0.988869	1.04379
TRMT11	0.0426536	1	0.199201	9.98897	9.46353	8.09879	0.947398	0.810774	0.85579
ERI2	0.011609	1	0.0983894	5.68723	5.38809	5.64521	0.947402	0.992612	1.04772
LMBRD2	0.0486192	1	0.214036	6.42645	6.08849	7.06143	0.947411	1.09881	1.1598
CENPF	0.0194332	1	0.130089	10.4335	9.88567	8.87016	0.947492	0.85016	0.897274
EXO1	0.0249084	1	0.148102	9.27313	8.78664	8.67052	0.947538	0.935016	0.986785
CLASP1	0.0151515	1	0.11305	7.35271	6.96796	5.98449	0.947673	0.813917	0.858858
HSH2D	0.0303674	1	0.165773	3.87444	3.67189	4.62124	0.947722	1.19275	1.25854
PTCHD2	0.0136765	1	0.106834	5.71733	5.41899	5.40401	0.947818	0.945198	0.997236
SPINK7	0.0119165	1	0.0994877	3.82388	3.62476	4.0052	0.947927	1.04742	1.10496
RBM6	0.0448567	1	0.204858	7.99502	7.57899	6.44342	0.947964	0.805929	0.850168
MYNN	0.0282245	1	0.158687	6.0365	5.72254	5.85187	0.947988	0.969414	1.0226
PACS2	0.0449782	1	0.204869	8.08299	7.66267	7.78304	0.948	0.962891	1.01571
DCAF7	0.02278	1	0.141636	8.4229	7.98645	8.0974	0.948183	0.961356	1.01389
OLA1	0.0300938	1	0.165021	9.40215	8.91815	9.15871	0.948522	0.974108	1.02697
DYNLT1	0.00376997	1	0.055967	12.9502	12.2839	11.6243	0.948552	0.897616	0.946301
SMYD2	0.032734	1	0.172706	7.26911	6.89603	6.54141	0.948676	0.899891	0.948576
UBE2I	0.00283258	1	0.0488481	7.0397	6.67917	6.22165	0.948787	0.883795	0.9315
SNRPE	0.00230221	1	0.0447813	9.44119	8.95787	8.66744	0.948807	0.918046	0.967579
H3F3B	0.00104429	1	0.0342896	12.3698	11.7369	11.4979	0.948836	0.929515	0.979637
XRCC5	0.00603484	1	0.0695405	10.2192	9.69702	9.21755	0.948905	0.901986	0.950555
C9orf68	0.0295012	1	0.16275	4.13705	3.92595	4.19798	0.948973	1.01473	1.06929
HNRNPD	0.00211497	1	0.0436349	8.18593	7.76862	7.56853	0.94902	0.924577	0.974244
AXIN2	0.0395854	1	0.192408	5.26346	4.99529	4.96797	0.949051	0.94386	0.994531
CCDC152	0.0350914	1	0.178642	7.5163	7.13376	6.83415	0.949105	0.909244	0.958002
PDE6C	0.00393478	1	0.057124	3.35632	3.18635	3.18001	0.94936	0.947471	0.99801
NCOA1	0.0360669	1	0.182422	7.3439	6.97221	7.19319	0.949387	0.979477	1.03169
FTH1	0.0176496	1	0.123559	12.0824	11.4718	12.6798	0.949463	1.04944	1.1053
ZNF664	0.00934063	1	0.0884275	7.76903	7.3767	7.6716	0.949501	0.987458	1.03998
LOC100508426	0.0260203	1	0.151955	4.24712	4.03271	3.91416	0.949516	0.921603	0.970604
NT5C3	0.0436041	1	0.201862	10.5761	10.0425	10.3148	0.949554	0.975297	1.02711
ZNF791	0.0142031	1	0.10925	9.23787	8.77418	8.04405	0.949805	0.870769	0.916787
RANBP2	0.0112067	1	0.0966098	9.28875	8.82346	8.43373	0.949908	0.907951	0.955831
CCDC14	0.0490111	1	0.215143	6.13903	5.83166	5.61924	0.949932	0.915332	0.963576
METTL3	0.0219807	1	0.138262	8.65526	8.22203	7.38264	0.949946	0.852966	0.89791
C11orf49	0.0341607	1	0.176827	7.27729	6.91315	6.67273	0.949963	0.916925	0.965223
C19orf48	0.0452713	1	0.205873	9.4984	9.02319	8.84009	0.94997	0.930693	0.979708
FBXO21	0.0177454	1	0.123739	8.28398	7.86985	8.63769	0.950007	1.0427	1.09757
AKT2	0.0219946	1	0.138307	6.03119	5.72987	5.30812	0.950041	0.880112	0.926394
GLRX5	0.00455616	1	0.0615685	12.0128	11.4141	11.8118	0.95016	0.983266	1.03484
PIN1	0.0365077	1	0.183142	10.5761	10.0508	8.33129	0.950329	0.787745	0.828918
TMEM59	0.0408108	1	0.195373	8.34397	7.92996	8.7846	0.950381	1.05281	1.10777
CCNC	0.0100875	1	0.0920769	8.47134	8.05226	8.17556	0.950529	0.965085	1.01531
ATP5L	0.0169389	1	0.120672	12.4409	11.8277	12.3993	0.950711	0.996654	1.04832
C14orf129	0.0436041	1	0.201862	10.2599	9.75513	10.6479	0.950805	1.03782	1.09152
TCEANC	0.0202687	1	0.13288	4.5657	4.34124	4.57654	0.950836	1.00237	1.0542
POU3F4	0.0216205	1	0.137313	4.0596	3.86005	4.7715	0.950845	1.17536	1.23612
RBMX	0.00221034	1	0.0442883	10.363	9.85599	9.10286	0.951077	0.878401	0.923586
CLK2	0.0481001	1	0.212659	9.68232	9.20866	8.77155	0.95108	0.905935	0.952532
ARVCF	0.00177433	1	0.040923	5.60631	5.33286	5.28962	0.951225	0.943512	0.991891
ALMS1	0.0448567	1	0.204858	8.94759	8.51207	7.25919	0.951325	0.811301	0.852811
TMEM206	0.0323087	1	0.171719	7.24201	6.89035	6.8707	0.951442	0.948728	0.997147
C9orf80	0.0449579	1	0.204869	7.87441	7.49231	8.16729	0.951475	1.03719	1.09009
CASD1	0.0262076	1	0.152456	5.33338	5.07462	4.72721	0.951483	0.886344	0.93154
LOC100507028	0.0494983	1	0.216063	3.75087	3.56903	4.85638	0.951519	1.29473	1.3607
RAB11FIP3	0.0293574	1	0.162694	7.25552	6.90387	5.75432	0.951533	0.793095	0.833491
CDK3	0.0293574	1	0.162694	6.88895	6.55678	6.09466	0.951782	0.8847	0.929519
ERP44	0.0400583	1	0.193114	7.83363	7.45654	7.31288	0.951862	0.933523	0.980733
YLPM1	0.0131644	1	0.104939	8.49358	8.08593	7.475	0.952004	0.880077	0.924446
SNORD8	0.00807628	1	0.0810813	4.82115	4.59055	4.45362	0.952168	0.923767	0.970172
TMEM66	0.0494313	1	0.216063	12.0135	11.4401	12.5614	0.952267	1.04561	1.09802
MCM2	0.0126887	1	0.102614	11.4679	10.9209	10.8743	0.952306	0.948236	0.995726
MECP2	0.0426536	1	0.199201	7.00292	6.66943	8.50759	0.952378	1.21486	1.27561
PCSK7	0.0326161	1	0.172675	6.50425	6.1949	6.64836	0.952439	1.02216	1.0732
PET117	0.0171722	1	0.121843	10.1458	9.66344	11.9298	0.952458	1.17584	1.23453
NT5DC2	0.0277483	1	0.157075	5.78487	5.51055	4.54232	0.952579	0.785206	0.824295
C1orf35	0.0215508	1	0.137273	7.15036	6.81182	6.60057	0.952654	0.92311	0.968988
LOC147791	0.0249786	1	0.148127	4.85102	4.62192	4.48917	0.952774	0.925408	0.971278
UBE2T	0.0179245	1	0.124178	11.5129	10.9694	11.2542	0.95279	0.977529	1.02596
RNASEH2A	0.0108849	1	0.0948144	11.2424	10.7159	9.86506	0.953168	0.877489	0.920602
HMGN3	0.027119	1	0.155424	12.935	12.3296	12.7181	0.953199	0.983233	1.03151
KNTC1	0.0310824	1	0.167737	9.80713	9.34962	9.25391	0.953349	0.94359	0.989763
NDUFB11	0.00814088	1	0.0815986	12.5934	12.0065	12.7148	0.953394	1.00964	1.059
BCKDHA	0.0444005	1	0.203766	8.89672	8.48253	8.458	0.953444	0.950687	0.997109
LOC100131170	0.0206834	1	0.133739	3.78514	3.60945	4.52125	0.953586	1.19447	1.25261
PNMAL2	0.0344961	1	0.177552	4.12117	3.92996	4.52056	0.953604	1.09691	1.15028
C14orf138	0.0462411	1	0.208778	8.21122	7.83232	7.37679	0.953856	0.89838	0.94184
CELF1	0.00817805	1	0.0818519	8.10903	7.73577	7.54743	0.95397	0.930744	0.975654
TRA2B	0.00230221	1	0.0447813	10.2171	9.74706	9.3049	0.953992	0.910716	0.954637
MESP1	0.0463121	1	0.209039	5.56192	5.30668	5.09359	0.954108	0.915796	0.959845
YEATS2	0.0407636	1	0.195237	7.69799	7.34499	7.46808	0.954144	0.970134	1.01676
COX16	0.0372253	1	0.185345	9.46227	9.03024	9.79714	0.954342	1.03539	1.08493
NSL1	0.00721018	1	0.0765845	7.09882	6.77509	6.77755	0.954396	0.954743	1.00036
COX5A	0.0333389	1	0.174337	10.3002	9.83146	10.7218	0.95449	1.04093	1.09056
LSM4	0.0249917	1	0.148127	9.87016	9.42124	9.91291	0.954518	1.00433	1.05219
CYTH2	0.0471381	1	0.210991	7.47974	7.13994	6.13598	0.954571	0.820347	0.859388
PLN	0.0426536	1	0.199201	3.80667	3.63433	3.26957	0.954729	0.858906	0.899633
LSM7	0.0116467	1	0.0983894	11.9631	11.4247	10.657	0.954999	0.890829	0.932806
ATPIF1	0.0147302	1	0.11156	9.45271	9.02989	9.19917	0.95527	0.973178	1.01875
EIF1	0.0105733	1	0.0939388	10.6284	10.1544	10.092	0.955399	0.949533	0.99386
PLXNA4	0.0490111	1	0.215143	4.12078	3.93748	3.84512	0.955519	0.933105	0.976542
TNPO2	0.0365077	1	0.183142	7.13001	6.81462	5.91634	0.955766	0.82978	0.868183
LOC100129890	0.0465931	1	0.209771	3.79373	3.62654	3.59365	0.95593	0.947261	0.990931
ZNF562	0.0135605	1	0.106492	8.85177	8.46361	8.30194	0.956148	0.937885	0.980899
ZBED5	0.0410507	1	0.196112	6.90609	6.60432	6.80758	0.956303	0.985736	1.03078
BCLAF1	0.0094861	1	0.0889478	9.44016	9.02971	8.25168	0.956521	0.874104	0.913837
FATE1	0.0474366	1	0.210991	3.97906	3.80694	4.2525	0.956743	1.06872	1.11704
POT1	0.0423024	1	0.199006	9.03567	8.64844	9.53132	0.957145	1.05486	1.10209
ERMN	0.0246262	1	0.147573	4.2113	4.03098	4.56905	0.957182	1.08495	1.13348
LOC254099	0.0459783	1	0.207753	4.80758	4.60184	5.23625	0.957204	1.08916	1.13786
GGCT	0.0106192	1	0.0939388	12.5267	11.9916	12.0079	0.957282	0.958589	1.00137
UBE2E3	0.0280098	1	0.157941	11.6799	11.181	11.3843	0.957286	0.974693	1.01818
EFCAB6	0.0134573	1	0.106248	3.9723	3.80331	3.8395	0.957457	0.966566	1.00951
LILRA4	0.0437392	1	0.202442	4.2913	4.10973	6.62405	0.957688	1.5436	1.6118
HNRPDL	0.00360551	1	0.0552578	9.92301	9.5041	8.91475	0.957784	0.898392	0.93799
ENTPD6	0.0340828	1	0.176517	6.21083	5.94895	6.87095	0.957834	1.10629	1.15499
ZNF837	0.0411824	1	0.196287	4.60625	4.41258	3.90929	0.957955	0.848692	0.885941
MLL	0.0393362	1	0.191637	7.28324	6.97748	6.56623	0.958019	0.901554	0.941061
RFC4	0.0048044	1	0.0631216	11.896	11.3969	11.3864	0.958045	0.957168	0.999084
CHAF1A	0.0293574	1	0.162694	7.65144	7.33047	6.53945	0.958051	0.854668	0.892091
TRIM33	0.0448567	1	0.204858	8.59155	8.2324	7.64567	0.958197	0.889906	0.92873
HELZ	0.0390463	1	0.190821	7.67179	7.35145	7.63394	0.958245	0.995067	1.03843
RBM14	0.03848	1	0.188993	7.66027	7.34144	6.80606	0.958378	0.888487	0.927074
TMCC1	0.0471381	1	0.210991	6.99705	6.70618	7.88467	0.958429	1.12686	1.17573
SNAI3	0.0344843	1	0.177552	3.95625	3.79295	4.45276	0.958723	1.1255	1.17396
PTMA	0.000307226	1	0.0277955	13.2854	12.7371	13.0047	0.958732	0.978874	1.02101
H2AFV	0.00974014	1	0.0905579	11.3885	10.9197	12.0317	0.958837	1.05648	1.10183
ZNF445	0.0350218	1	0.178629	6.57654	6.30835	5.91814	0.959221	0.899887	0.938144
COLEC11	0.0291096	1	0.162005	6.14299	5.89253	9.36412	0.959228	1.52436	1.58915
IFT122	0.0295941	1	0.162827	6.42454	6.1642	5.88984	0.959477	0.916773	0.955493
PNN	0.0233254	1	0.142685	10.5981	10.1701	9.27971	0.959615	0.875599	0.912448
USP1	0.00477559	1	0.0631216	12.0522	11.5659	11.1824	0.95965	0.927832	0.966844
LOC100133445	0.00767251	1	0.0786609	5.66415	5.43579	5.73319	0.959685	1.01219	1.05471
SNRPD1	0.044198	1	0.203743	11.138	10.6896	10.9977	0.959745	0.987408	1.02882
EIF2AK1	0.0331305	1	0.174026	9.86248	9.46705	8.67259	0.959906	0.879352	0.916081
HIST3H3	0.0280098	1	0.157941	3.8125	3.6597	3.72712	0.959922	0.977605	1.01842
SAFB	0.0263343	1	0.152494	7.06656	6.78359	6.32811	0.959956	0.895501	0.932855
LUC7L2	0.0396914	1	0.192556	10.0034	9.60392	10.0713	0.960062	1.00678	1.04866
SSR4	0.00663641	1	0.0732584	12.1189	11.6367	13.9097	0.96021	1.14777	1.19533
SRSF10	0.00734186	1	0.0772656	10.2978	9.88875	9.93478	0.960282	0.964752	1.00466
CCNI	0.0331549	1	0.174052	10.0999	9.69916	9.61224	0.960326	0.951719	0.991038
ITGB3BP	0.0123046	1	0.10141	11.2809	10.8353	10.3556	0.9605	0.917982	0.955733
RAI1	0.00977152	1	0.0906358	6.47776	6.22198	6.05971	0.960514	0.935464	0.973921
PSMA3	0.0325001	1	0.172249	7.8263	7.51875	7.51641	0.960702	0.960403	0.999689
ATP5S	0.0414065	1	0.197065	7.66789	7.36658	7.17421	0.960704	0.935616	0.973886
MCM7	0.0434026	1	0.201291	11.0759	10.6407	9.70774	0.960708	0.876474	0.912321
COQ10A	0.0498762	1	0.216796	8.94282	8.59636	10.0916	0.961258	1.12846	1.17394
HMGN2	0.000401635	1	0.0277955	13.9364	13.3971	13.9623	0.961302	1.00186	1.04219
SLC22A3	0.0149862	1	0.112426	5.86975	5.6429	5.55578	0.961353	0.946511	0.984561
ZNF627	0.00647704	1	0.0722972	6.87666	6.6128	5.81778	0.96163	0.846019	0.879776
ATP5G3	0.0179245	1	0.124178	10.721	10.3103	11.5645	0.961694	1.07868	1.12165
LOC441454	0.00857436	1	0.0840824	8.56055	8.23301	8.36492	0.961739	0.977148	1.01602
PIGX	0.0423024	1	0.199006	8.58143	8.2531	9.20067	0.96174	1.07216	1.11481
CRHR2	0.031862	1	0.17009	4.02881	3.87473	4.10115	0.961756	1.01796	1.05843
EIF2B1	0.016521	1	0.118884	10.8552	10.4409	11.107	0.961836	1.0232	1.0638
IGSF9B	0.0249084	1	0.148102	4.55905	4.38542	4.34038	0.961914	0.952035	0.98973
PEBP1	0.0146309	1	0.111081	11.2744	10.8459	11.7153	0.961999	1.03911	1.08015
TOP2A	0.0408494	1	0.195377	10.537	10.1382	9.97656	0.962156	0.946812	0.984053
LOC100509390	0.0361201	1	0.182422	4.1504	3.99352	4.09643	0.962201	0.986996	1.02577
ACTL6A	0.0396592	1	0.192556	10.91	10.4978	11.4033	0.962214	1.04521	1.08626
BAD	0.0448567	1	0.204858	7.39752	7.11985	6.32601	0.962464	0.855153	0.888504
KIAA0894	0.0356872	1	0.180917	8.67123	8.34744	8.65959	0.962659	0.998658	1.03739
ZNF629	0.0457019	1	0.207006	7.84556	7.55371	6.83665	0.962801	0.871404	0.905072
FBXW12	0.0384753	1	0.188993	6.41668	6.17847	6.17057	0.962876	0.961646	0.998722
C12orf65	0.0350914	1	0.178642	7.26655	6.99705	6.78372	0.962913	0.933554	0.96951
NDUFC2	0.00260976	1	0.0471943	10.033	9.6619	9.42978	0.96301	0.939874	0.975975
WDR90	0.0116467	1	0.0983894	5.44921	5.24836	4.89826	0.963141	0.898894	0.933294
[truncated: 2,743 more rows]

## Sheet: CCLE_significant
Gene name	raw_p value	bon_p value	fdr_p value	Cluster1 (RED)	Cluster2 (BLUE)	Cluster3 (GREEN)	fold change cluster 2/cluster 1	fold change cluster 3/cluster 1	fold change cluster 3/cluster 2
AACS	0.00349037	1	0.0542427	9.51335	8.48668	10.6068	0.892082	1.11494	1.24982
AADAT	0.0416058	1	0.197125	7.41218	6.66967	5.66482	0.899827	0.764259	0.84934
AAK1	0.00189527	1	0.0416555	5.7201	6.08389	5.35266	1.0636	0.935764	0.879809
AARS2	0.0295012	1	0.16275	7.77696	7.31981	7.92902	0.941218	1.01955	1.08323
ABCA1	0.00703575	1	0.0755156	4.46714	5.50683	4.74538	1.23274	1.06229	0.861726
ABCA12	0.00477559	1	0.0631216	3.71416	3.39556	3.52986	0.914218	0.950379	1.03955
ABCA5	0.00540015	1	0.0654708	6.78479	4.79898	7.43581	0.707315	1.09595	1.54945
ABCC1	0.0142802	1	0.10925	7.31618	8.21337	8.42489	1.12263	1.15154	1.02575
ABCC10	0.0191341	1	0.128837	7.29322	7.83351	6.55364	1.07408	0.898593	0.836616
ABCC3	0.0104018	1	0.0935392	4.63684	5.4065	5.73138	1.16599	1.23605	1.06009
ABCC8	0.01979	1	0.131355	5.3184	4.80077	5.41807	0.902672	1.01874	1.12858
ABCD1	0.00117888	1	0.0351077	4.62681	5.00996	5.19599	1.08281	1.12302	1.03713
ABCF3	0.0399512	1	0.193004	7.05057	7.58997	6.74818	1.07651	0.957111	0.889091
ABCG1	0.0224826	1	0.140408	6.21295	5.0331	5.60697	0.810099	0.902466	1.11402
ABHD13	0.0112731	1	0.0967378	7.33937	6.38373	8.74627	0.869792	1.19169	1.37009
ABHD14B	0.031088	1	0.167737	6.95866	8.18353	6.87927	1.17602	0.988591	0.840624
ABHD15	0.00263693	1	0.0473724	5.57893	7.20137	7.11276	1.29082	1.27493	0.987696
ABHD6	0.0440786	1	0.20342	5.31054	5.7796	4.7338	1.08832	0.891397	0.819055
ABI1	0.0027155	1	0.047727	6.89372	7.484	6.66493	1.08562	0.966811	0.890557
ABI3	0.0284259	1	0.159332	4.52782	4.78159	4.7291	1.05605	1.04445	0.989023
ABL2	0.00227999	1	0.044713	6.59912	7.64966	6.90385	1.1592	1.04618	0.902503
ABLIM2	0.0182171	1	0.12553	5.63218	4.95041	5.69869	0.878952	1.01181	1.15115
ACAA2	0.0196731	1	0.131014	8.65579	8.13694	8.27856	0.940058	0.956419	1.0174
ACACA	0.0241388	1	0.146063	8.79644	8.09614	8.89601	0.920388	1.01132	1.0988
ACACB	0.0255905	1	0.150039	5.2012	5.81527	4.96541	1.11806	0.954666	0.853858
ACAD11	0.017914	1	0.124178	6.51198	7.18593	5.49687	1.10349	0.844116	0.764949
ACADVL	0.00620167	1	0.0706913	9.23179	10.4321	8.28604	1.13002	0.897555	0.794281
ACAP1	0.0472445	1	0.210991	4.2431	4.48742	4.38985	1.05758	1.03459	0.978257
ACAP3	0.0262076	1	0.152456	6.47383	5.86491	8.54892	0.905941	1.32053	1.45764
ACAT2	0.00469388	1	0.062945	10.839	9.69673	10.2518	0.894618	0.945829	1.05724
ACBD5	0.0179172	1	0.124178	8.346	9.13126	7.41191	1.09409	0.888078	0.811707
ACCS	0.00477344	1	0.0631216	5.92731	6.97895	6.59864	1.17742	1.11326	0.945507
ACE	0.0250583	1	0.148351	4.39591	4.00594	4.63384	0.911288	1.05413	1.15674
ACN9	0.0448891	1	0.204869	9.54937	8.86071	11.1847	0.927884	1.17125	1.26229
ACO1	0.00378752	1	0.055967	8.42737	9.40151	8.57902	1.11559	1.01799	0.912515
ACOT1	0.047999	1	0.21253	8.34127	9.30113	8.31599	1.11507	0.996969	0.894084
ACOT7	0.0270392	1	0.155139	9.54314	10.4309	8.18834	1.09303	0.858033	0.785006
ACOT9	0.000137784	1	0.0277955	7.48915	10.4999	7.69531	1.40201	1.02753	0.732893
ACOX3	0.000510908	1	0.0289037	5.68467	6.75021	5.15941	1.18744	0.907601	0.764333
ACOXL	0.0408108	1	0.195373	4.30943	3.99767	4.76491	0.927655	1.10569	1.19192
ACP2	0.00550341	1	0.0663431	7.9542	8.70623	8.20824	1.09455	1.03194	0.942801
ACPL2	0.000205218	1	0.0277955	7.18602	6.07755	5.96215	0.845746	0.829688	0.981013
ACSF2	0.00974995	1	0.0905579	5.10123	6.07203	5.11444	1.19031	1.00259	0.842295
ACSL5	0.00872415	1	0.0849288	4.48133	5.4631	5.69413	1.21908	1.27063	1.04229
ACSS2	0.0344149	1	0.177552	6.5375	7.29422	7.53177	1.11575	1.15209	1.03257
ACTA2	0.0229802	1	0.142038	4.44601	5.47	3.97926	1.23032	0.895016	0.727469
ACTB	0.00683353	1	0.0743047	13.8643	14.2536	13.2571	1.02808	0.956201	0.930088
ACTC1	0.0277763	1	0.157097	4.71419	6.2757	4.29233	1.33124	0.910513	0.68396
ACTL6A	0.0396592	1	0.192556	10.91	10.4978	11.4033	0.962214	1.04521	1.08626
ACTL6B	0.000131214	1	0.0277955	7.96171	4.246	6.92768	0.533302	0.870125	1.63158
ACTL7A	0.0174407	1	0.12254	4.26174	4.48588	3.98044	1.05259	0.933993	0.887326
ACTN1	0.00090842	1	0.0324922	7.70712	8.99911	7.12142	1.16764	0.924006	0.791348
ACTR1A	0.0365077	1	0.183142	8.96531	9.45248	7.71601	1.05434	0.860652	0.816295
ACTR2	0.000638062	1	0.029489	8.30021	9.17086	7.42321	1.1049	0.894341	0.809434
ACTR3	0.0262076	1	0.152456	9.64721	9.93907	8.95459	1.03025	0.928206	0.900949
ACTR3B	0.0416118	1	0.197125	8.17305	7.5473	6.86943	0.923438	0.840498	0.910184
ACVR1	0.0161481	1	0.117286	8.05269	8.93356	10.8145	1.10939	1.34297	1.21055
ACVR1C	0.0129664	1	0.104002	5.68423	4.5348	6.3023	0.797786	1.10873	1.38976
ACVR2A	0.00660646	1	0.0729893	8.33116	7.14795	9.18172	0.857978	1.10209	1.28452
ACVR2B	0.048729	1	0.2142	7.38225	6.84498	6.08725	0.927222	0.82458	0.889302
ACVRL1	0.0480727	1	0.212659	4.2575	4.40368	4.42531	1.03433	1.03942	1.00491
ACYP1	0.000778813	1	0.0307757	10.9424	9.5035	9.32398	0.868503	0.852097	0.98111
ADA	0.0326475	1	0.172675	6.52865	8.17733	7.8819	1.25253	1.20728	0.963871
ADAM1	0.00652207	1	0.0724224	7.9529	6.62174	8.38311	0.83262	1.0541	1.266
ADAM10	0.000517852	1	0.0289037	8.37512	9.60393	8.04126	1.14672	0.960137	0.837288
ADAM17	0.00630034	1	0.0710527	7.88472	8.73085	7.82723	1.10731	0.992709	0.896503
ADAM19	0.00486691	1	0.0631815	5.25254	6.13182	4.68361	1.1674	0.891684	0.76382
ADAM22	0.0232519	1	0.142685	5.72258	5.04556	4.69791	0.881693	0.820941	0.931096
ADAM33	0.0331037	1	0.174026	5.5016	5.32587	5.16508	0.968058	0.938832	0.969809
ADAM9	0.000230585	1	0.0277955	7.2467	8.6741	8.41809	1.19697	1.16164	0.970485
ADAMTS1	0.00380945	1	0.055967	4.05597	5.34444	3.50496	1.31767	0.864148	0.655815
ADAMTS14	0.010446	1	0.0937113	4.99628	4.35673	4.89798	0.871995	0.980326	1.12423
ADAMTS6	0.0033172	1	0.0531525	4.44787	5.63144	4.2666	1.2661	0.959246	0.75764
ADAMTSL2	0.0066579	1	0.0734397	4.48478	3.86718	3.80808	0.862289	0.849112	0.984718
ADAMTSL3	0.0368584	1	0.18414	4.47881	4.78053	4.97276	1.06737	1.11029	1.04021
ADAMTSL4	0.00147699	1	0.0382942	4.34826	4.9488	4.20984	1.13811	0.968168	0.850679
ADAP1	0.00307211	1	0.0506003	5.79345	6.58426	7.26668	1.1365	1.25429	1.10365
ADC	0.0334156	1	0.174428	5.44085	5.93097	5.01203	1.09008	0.921184	0.84506
ADCK3	0.00378752	1	0.055967	7.03335	5.94133	7.14219	0.844738	1.01547	1.20212
ADCY1	0.00184808	1	0.0413732	5.77292	4.70661	5.94919	0.815292	1.03053	1.26401
ADCY3	0.0474217	1	0.210991	6.70954	7.13507	5.45963	1.06342	0.813712	0.765182
ADD2	0.012771	1	0.102836	6.23958	5.25468	5.38304	0.842153	0.862725	1.02443
ADH1A	0.00713836	1	0.0761522	3.59491	3.74405	5.80054	1.04149	1.61354	1.54927
ADH7	0.0424885	1	0.199201	3.63624	3.74727	3.74069	1.03053	1.02872	0.998243
ADM	8.6568e-05	1	0.0277955	6.74506	10.9621	11.0175	1.62521	1.63342	1.00505
ADORA2B	0.0131549	1	0.104939	5.89001	8.17193	4.45221	1.38742	0.755892	0.544818
ADPGK	0.000255565	1	0.0277955	7.3873	8.45087	7.87737	1.14397	1.06634	0.932138
ADRM1	0.0120149	1	0.100025	9.46296	10.2535	8.90049	1.08354	0.940561	0.868048
AEBP1	0.0340116	1	0.176378	6.47902	5.57304	6.19519	0.860167	0.956193	1.11164
AES	0.0351833	1	0.178978	9.52169	8.75787	8.01091	0.919781	0.841333	0.91471
AFAP1L1	0.0126499	1	0.10238	4.49865	5.75597	4.23671	1.27949	0.941774	0.736056
AFF4	0.00410065	1	0.0585573	5.89358	6.36572	5.82046	1.08011	0.987593	0.914344
AGAP1	0.0338479	1	0.176091	8.08464	7.41462	7.33983	0.917124	0.907873	0.989913
AGBL1	0.0390675	1	0.190834	3.78363	3.85167	4.02856	1.01798	1.06474	1.04593
AGBL3	0.0102929	1	0.0929086	4.25853	4.00128	4.4131	0.939592	1.0363	1.10292
AGFG1	0.0162791	1	0.117842	7.44087	7.99299	6.97556	1.0742	0.937466	0.87271
AGL	0.0301128	1	0.165021	10.0524	9.18009	9.38339	0.913221	0.933445	1.02215
AGPAT5	0.00067324	1	0.0300743	10.4469	9.1475	8.81844	0.875621	0.844122	0.964027
AGRN	0.0102351	1	0.0927983	5.20731	5.96378	4.82102	1.14527	0.925818	0.808383
AGTPBP1	0.000778813	1	0.0307757	8.07599	7.10974	6.92242	0.880355	0.85716	0.973653
AGTR1	0.0145565	1	0.110773	4.02941	4.64063	4.57702	1.15169	1.1359	0.986292
AGTRAP	0.000360601	1	0.0277955	6.99146	8.9122	6.9337	1.27473	0.991739	0.778
AGXT2	0.0443905	1	0.203766	4.13868	4.26513	4.07183	1.03055	0.983846	0.954679
AGXT2L2	0.00494836	1	0.0635892	5.66855	6.31314	5.54911	1.11371	0.978929	0.878977
AHNAK	0.000183742	1	0.0277955	5.01337	6.30911	5.34838	1.25846	1.06682	0.847724
AHNAK2	0.00110395	1	0.0345203	4.91383	7.41674	4.43409	1.50936	0.902369	0.597848
AHSA2	0.0498762	1	0.216796	6.95644	7.39263	5.88823	1.0627	0.846443	0.7965
AHSG	0.00413998	1	0.0586803	4.40419	3.91938	4.72675	0.889922	1.07324	1.20599
AIDA	0.00369623	1	0.0557035	10.6146	11.255	10.4047	1.06033	0.980224	0.924448
AIM1L	0.00867654	1	0.0847757	4.74658	4.20151	4.5058	0.885165	0.949272	1.07242
AKAP1	0.00169548	1	0.0402662	8.32421	7.58288	8.14579	0.910944	0.978566	1.07423
AKAP12	0.00974014	1	0.0905579	6.29453	8.04913	4.19555	1.27875	0.666539	0.521243
AKAP5	0.0416963	1	0.19746	5.96703	5.3206	5.21024	0.891666	0.873171	0.979258
AKAP7	0.00194444	1	0.0421085	4.66831	5.83232	4.50222	1.24934	0.964423	0.771944
AKD1	0.00280588	1	0.0488481	6.0729	4.95597	5.20744	0.81608	0.857489	1.05074
AKR1A1	0.00912578	1	0.0870323	8.42846	7.93189	7.86604	0.941084	0.933271	0.991698
AKR1E2	0.000118853	1	0.0277955	4.00643	5.32871	4.85972	1.33004	1.21298	0.911987
AKT1S1	0.0345512	1	0.177552	6.86562	7.52575	6.28823	1.09615	0.915901	0.835562
AKT2	0.0219946	1	0.138307	6.03119	5.72987	5.30812	0.950041	0.880112	0.926394
AKTIP	0.0147888	1	0.111651	8.29699	9.02148	8.57397	1.08732	1.03338	0.950396
ALAS1	0.0303674	1	0.165773	9.04731	9.54699	8.1618	1.05523	0.902124	0.854909
ALB	0.0427724	1	0.199353	3.77423	3.45733	5.50452	0.916036	1.45845	1.59213
ALDH18A1	0.0449579	1	0.204869	9.21195	9.76193	8.5267	1.0597	0.925613	0.873464
ALDH1A3	0.0251368	1	0.148731	4.2989	5.64451	3.99796	1.31301	0.929996	0.708291
ALDH3B1	0.0186695	1	0.127132	4.75255	5.49636	4.80666	1.15651	1.01139	0.874516
ALDH6A1	0.00891144	1	0.0861829	7.80905	6.90798	8.60214	0.884612	1.10156	1.24525
ALDH7A1	0.00943703	1	0.0888105	6.78015	8.92132	7.64166	1.3158	1.12706	0.856562
ALG1	0.0465095	1	0.20944	5.84568	6.23295	5.63295	1.06625	0.963609	0.903738
ALG10	0.0331305	1	0.174026	5.33332	6.01348	6.97918	1.12753	1.3086	1.16059
ALMS1	0.0448567	1	0.204858	8.94759	8.51207	7.25919	0.951325	0.811301	0.852811
ALOX5	0.00995793	1	0.0915012	4.73593	3.94902	4.01551	0.833842	0.847882	1.01684
ALPK2	0.00846673	1	0.0834462	3.75156	5.1366	4.07722	1.36919	1.08681	0.793759
ALS2CL	0.0113059	1	0.0969382	4.60528	4.99574	4.47714	1.08478	0.972174	0.896191
AMACR	0.0364331	1	0.183142	6.10012	5.28829	9.137	0.866917	1.49784	1.72778
AMDHD1	0.00450976	1	0.0615685	4.06042	5.50753	4.00909	1.35639	0.987357	0.727929
AMFR	0.000242845	1	0.0277955	6.31231	7.62622	7.3796	1.20815	1.16908	0.967662
AMOTL1	0.00417806	1	0.058898	7.00113	5.8085	5.34679	0.829652	0.763705	0.920513
AMOTL2	0.00315267	1	0.0513941	7.77069	10.4187	5.46926	1.34077	0.703832	0.524948
AMPD2	0.00223439	1	0.044554	7.66079	8.60295	7.05004	1.12298	0.920275	0.81949
AMPD3	0.0274867	1	0.156575	6.20726	5.05132	6.59231	0.813777	1.06203	1.30507
ANG	0.000503633	1	0.0289037	4.40385	6.29675	8.32192	1.42983	1.88969	1.32162
ANGPT1	0.0198007	1	0.131355	4.12086	4.7322	5.54109	1.14835	1.34464	1.17093
ANGPT2	0.0190265	1	0.12866	4.23114	3.73187	4.60676	0.882003	1.08878	1.23444
ANGPTL4	0.00568274	1	0.0675077	4.1416	5.62814	3.95272	1.35893	0.954394	0.702315
ANGPTL7	0.0160619	1	0.117286	3.7058	3.78856	3.6556	1.02233	0.986453	0.964904
ANK1	0.0470786	1	0.210991	5.60539	4.97184	5.42702	0.886974	0.968179	1.09155
ANK2	0.0164852	1	0.118751	6.27182	5.21184	4.98638	0.830994	0.795045	0.956739
ANK3	0.000759025	1	0.0307757	7.59711	4.98236	6.56244	0.655823	0.863807	1.31713
ANKH	0.00475868	1	0.0631216	6.45024	5.06463	6.74501	0.785186	1.0457	1.33179
ANKHD1_EIF4EBP3	0.0286783	1	0.160136	7.1985	8.09858	6.32707	1.12504	0.878943	0.781257
ANKMY2	0.0114042	1	0.0974977	9.43899	10.181	8.8511	1.07861	0.937716	0.869377
ANKRD1	0.044198	1	0.203743	3.66996	5.39188	3.66091	1.46919	0.997534	0.678967
ANKRD10	0.00364771	1	0.055354	8.0038	6.87706	7.72767	0.859224	0.9655	1.12369
ANKRD16	0.00175943	1	0.0408197	6.56106	7.56007	5.3981	1.15226	0.822748	0.714028
ANKRD18A	0.00215359	1	0.0438658	5.78388	4.75731	5.06203	0.822513	0.875196	1.06405
ANKRD26	0.00224834	1	0.0446341	5.86146	6.70047	4.68306	1.14314	0.798958	0.698915
ANKRD34A	0.0396914	1	0.192556	4.6267	5.33909	4.49175	1.15397	0.970832	0.841295
ANKRD42	0.0476703	1	0.211665	3.90808	4.08287	3.88351	1.04472	0.993713	0.951172
ANKRD43	0.00152258	1	0.03896	7.3962	4.95419	7.77572	0.66983	1.05131	1.56952
ANKRD46	0.00649801	1	0.0723723	8.93962	7.74513	9.45805	0.866383	1.05799	1.22116
ANKRD5	0.00588292	1	0.0687107	6.10943	4.87865	8.10295	0.798545	1.3263	1.6609
ANKRD55	0.0165956	1	0.119089	4.17078	4.95799	4.20952	1.18874	1.00929	0.849038
ANKRD57	0.0246918	1	0.147573	7.62587	8.9171	8.77395	1.16932	1.15055	0.983947
ANKRD6	0.0106192	1	0.0939388	7.36242	5.79201	5.73556	0.7867	0.779032	0.990253
ANKRD60	0.0400349	1	0.193114	4.13735	4.29766	4.36678	1.03875	1.05545	1.01608
ANKS1A	0.00264889	1	0.0473724	9.47316	8.69876	8.89893	0.918254	0.939384	1.02301
ANLN	0.000637199	1	0.029489	9.42447	10.804	9.08901	1.14638	0.964406	0.841265
ANO10	0.00245746	1	0.0458603	6.45372	7.87552	6.22535	1.22031	0.964614	0.790469
ANO4	0.00647704	1	0.0722972	4.71537	4.09858	4.19246	0.869196	0.889106	1.02291
ANO5	0.0011201	1	0.0347097	7.29185	4.8417	8.84147	0.663987	1.21251	1.82611
ANO6	0.00175943	1	0.0408197	6.96125	7.72303	6.38535	1.10943	0.917269	0.826792
ANO9	0.0344843	1	0.177552	5.81912	5.11841	7.9573	0.879586	1.36744	1.55464
ANPEP	0.0123111	1	0.10141	3.78546	4.63793	3.78768	1.2252	1.00059	0.816674
ANXA1	0.00125064	1	0.0358351	4.92173	9.27627	3.98078	1.88476	0.808817	0.429136
ANXA10	0.0232479	1	0.142685	4.09139	4.89516	6.4778	1.19645	1.58328	1.32331
ANXA11	0.00800292	1	0.0805286	6.90149	7.98717	6.7188	1.15731	0.973528	0.841198
ANXA2	0.000245724	1	0.0277955	9.17005	11.4998	7.84477	1.25406	0.855477	0.682167
ANXA2P1	0.00279577	1	0.0488481	4.21019	4.94775	4.07358	1.17519	0.967554	0.82332
ANXA2P2	0.000220663	1	0.0277955	9.82052	12.5451	8.20524	1.27744	0.83552	0.654059
ANXA2P3	0.000433639	1	0.0278679	4.83694	5.69084	4.20754	1.17654	0.869876	0.739354
ANXA4	0.0336232	1	0.17532	8.01703	9.77626	9.10953	1.21944	1.13627	0.931801
ANXA5	0.0130839	1	0.10458	10.4965	11.9894	11.2424	1.14223	1.07106	0.937693
ANXA6	0.00293135	1	0.0495376	7.08913	9.71441	5.42675	1.37032	0.765503	0.558629
ANXA7	0.0182461	1	0.125647	10.0264	10.5068	10.9653	1.04791	1.09364	1.04364
ANXA8	0.0347345	1	0.177992	4.66162	4.95785	4.71021	1.06355	1.01042	0.95005
AOX1	0.0272563	1	0.155692	4.55036	6.43268	5.09395	1.41366	1.11946	0.791886
AP1G1	0.00228473	1	0.044713	8.20629	8.95688	8.15118	1.09146	0.993284	0.910047
AP1G2	0.00126985	1	0.0359987	8.49701	7.34721	7.57046	0.864681	0.890955	1.03039
AP1M1	0.0364331	1	0.183142	7.57579	8.11711	6.15539	1.07145	0.812507	0.758322
AP2B1	0.0287703	1	0.160389	8.7319	9.45817	7.63897	1.08318	0.874835	0.807658
AP3B1	0.00225138	1	0.0446341	7.03892	8.12798	6.47864	1.15472	0.920403	0.797079
AP3B2	0.000411338	1	0.0277955	7.10473	5.06881	6.90477	0.713442	0.971856	1.36221
AP3M2	0.0387557	1	0.190166	8.30807	7.49346	8.05595	0.90195	0.969653	1.07506
AP3S1	0.00405923	1	0.0583095	11.3284	12.1349	11.0855	1.07119	0.978557	0.913526
AP4E1	0.00584063	1	0.0683327	4.66122	5.05748	4.73119	1.08501	1.01501	0.935485
APBA1	0.0382895	1	0.188957	4.91349	4.33049	4.61436	0.881346	0.93912	1.06555
APBB1IP	0.00732698	1	0.0771895	4.00872	4.38768	4.04177	1.09453	1.00825	0.921165
APCDD1L	0.0233591	1	0.142685	4.30427	4.8181	4.06769	1.11938	0.945035	0.844251
APEX1	0.0277483	1	0.157075	12.3679	11.9828	10.5997	0.968861	0.857037	0.884582
APLP2	0.00678827	1	0.0740859	8.69536	9.63083	9.51349	1.10758	1.09409	0.987816
APOB	0.0247338	1	0.147573	3.8911	4.01323	4.97558	1.03139	1.27871	1.23979
APOBEC3C	0.0443658	1	0.203766	6.15427	7.18861	5.62527	1.16807	0.914045	0.782526
APOBEC3D	0.0202328	1	0.13271	4.29521	4.47756	4.06705	1.04245	0.946879	0.908318
APOBEC3F	0.000353065	1	0.0277955	4.05662	4.7207	4.2876	1.1637	1.05694	0.908255
APOBEC3G	0.00169166	1	0.0402662	5.26255	6.60284	4.87775	1.25468	0.92688	0.738736
APOL6	0.0199807	1	0.131787	4.71337	5.28873	4.95414	1.12207	1.05108	0.936735
APOO	0.00680882	1	0.0742316	10.5925	9.88202	10.8004	0.932928	1.01963	1.09293
AQP12A	0.0393362	1	0.191637	5.76863	5.7436	6.26352	0.995662	1.08579	1.09052
AQPEP	0.0321836	1	0.171585	3.56729	4.7687	3.30889	1.33678	0.927562	0.693877
ARC	0.0278938	1	0.157589	5.06961	4.24425	3.82853	0.837195	0.755192	0.902051
ARF4	0.00611006	1	0.0701332	11.0832	11.9169	10.3436	1.07522	0.933263	0.867975
ARFGEF2	0.00129085	1	0.0361964	6.94575	7.49903	7.30841	1.07966	1.05221	0.97458
ARG1	0.0349146	1	0.178314	3.69118	3.77814	3.77375	1.02356	1.02237	0.998839
ARG2	0.0125419	1	0.102066	9.16061	7.82942	8.19626	0.854683	0.894728	1.04685
ARGLU1	0.00647957	1	0.0722972	8.95184	7.9605	8.24482	0.889259	0.92102	1.03572
ARHGAP10	0.0433668	1	0.201291	5.33827	6.07015	5.26506	1.1371	0.986286	0.867369
ARHGAP12	0.00258349	1	0.0470462	8.09797	9.03763	7.64563	1.11604	0.944141	0.845977
ARHGAP22	0.0147601	1	0.111651	4.25086	4.49217	3.96579	1.05677	0.93294	0.882823
ARHGAP31	0.00182317	1	0.0413478	3.93583	4.85253	4.27342	1.23291	1.08577	0.880659
ARHGAP32	0.011609	1	0.0983894	7.72629	6.49881	7.66984	0.84113	0.992695	1.18019
ARHGAP33	0.0449465	1	0.204869	5.31272	5.01119	5.31152	0.943242	0.999774	1.05993
ARHGAP39	0.0376107	1	0.186454	6.1106	5.62889	6.82173	0.921168	1.11638	1.21191
ARHGAP9	0.0113682	1	0.0973517	4.87602	4.22721	4.07082	0.866939	0.834866	0.963005
ARHGDIB	0.0172706	1	0.122016	4.2183	5.47559	4.38847	1.29806	1.04034	0.801459
ARHGEF11	0.0253481	1	0.149324	5.01261	5.41389	4.89139	1.08005	0.975816	0.903488
ARHGEF17	0.0419793	1	0.198153	6.45035	7.09331	5.9223	1.09968	0.918136	0.834913
ARHGEF7	0.00377479	1	0.055967	6.62406	5.62047	6.57251	0.848493	0.992219	1.16939
ARID1B	0.0490111	1	0.215143	6.28455	6.09246	5.84143	0.969434	0.929491	0.958797
ARL1	0.0483568	1	0.213656	9.34494	9.94231	9.76129	1.06392	1.04455	0.981794
ARL13B	0.0249084	1	0.148102	7.9091	8.73443	8.83836	1.10435	1.11749	1.0119
ARL14	0.0253931	1	0.149324	3.60861	4.24327	3.37306	1.17587	0.934724	0.794918
ARL16	0.0108974	1	0.0948144	8.27026	7.71825	7.79261	0.933254	0.942245	1.00963
ARL2	0.0316158	1	0.169038	9.18543	9.91263	9.13421	1.07917	0.994423	0.921471
ARL2BP	0.0338479	1	0.176091	7.16899	7.63551	7.38468	1.06507	1.03009	0.96715
ARL4A	0.0142759	1	0.10925	9.65081	10.5275	8.94354	1.09084	0.926714	0.849539
ARL4C	0.012445	1	0.101621	7.77492	6.28623	7.1024	0.808526	0.913501	1.12984
ARL6	0.0272858	1	0.155774	7.51129	6.55448	7.45735	0.872617	0.992818	1.13775
ARL6IP1	0.0384632	1	0.188993	12.6893	12.3043	13.6602	0.969662	1.07652	1.1102
ARL8B	0.00140913	1	0.0373713	9.25654	10.3309	8.91004	1.11607	0.962567	0.862462
ARMC8	0.0185713	1	0.126828	7.30193	6.79905	6.85258	0.931132	0.938462	1.00787
ARMC9	0.0233254	1	0.142685	5.26344	5.70801	4.52769	1.08446	0.860216	0.793218
ARNT2	0.00476706	1	0.0631216	7.78034	5.83594	4.14438	0.750087	0.532673	0.710148
ARPC1B	0.00378274	1	0.055967	9.2588	11.1472	9.37747	1.20396	1.01282	0.841237
ARPC2	0.00529087	1	0.0650472	11.5163	12.1802	11.496	1.05765	0.998232	0.94382
ARPC4	0.00663791	1	0.0732584	7.94166	8.72095	6.53186	1.09813	0.82248	0.748985
ARPM1	0.00319725	1	0.0518351	4.3403	5.51664	4.40034	1.27103	1.01383	0.797648
ARSB	0.010063	1	0.0920769	5.00909	5.50251	4.80596	1.09851	0.959448	0.873412
ARSD	0.00492165	1	0.0634831	4.62209	5.44426	6.86058	1.17788	1.4843	1.26015
ARSI	0.0443754	1	0.203766	4.39154	5.25199	4.71349	1.19594	1.07331	0.897466
ARSK	0.0463901	1	0.209039	5.67034	6.10958	5.59971	1.07746	0.987544	0.916545
ARVCF	0.00177433	1	0.040923	5.60631	5.33286	5.28962	0.951225	0.943512	0.991891
ASAP1	0.0292781	1	0.162649	8.56051	9.4557	8.44258	1.10457	0.986224	0.892856
ASAP3	0.0138198	1	0.107546	5.09191	6.16246	4.70194	1.21024	0.923413	0.762997
ASB11	0.036786	1	0.184135	3.60145	3.82496	3.68363	1.06206	1.02282	0.963051
ASB7	0.00300226	1	0.0500894	6.46375	7.49971	6.69349	1.16027	1.03554	0.8925
ASB8	0.00735667	1	0.0772656	8.16593	7.6349	9.33038	0.93497	1.1426	1.22207
ASCC1	0.000477016	1	0.0289037	8.05992	9.40713	7.06254	1.16715	0.876254	0.750764
ASCL1	0.000260757	1	0.0277955	9.24803	4.28789	12.3051	0.463654	1.33056	2.86973
ASIP	0.0176867	1	0.123657	4.03273	4.25362	3.92446	1.05478	0.973154	0.922617
ASL	0.000687756	1	0.0302666	6.79908	8.09386	8.16521	1.19043	1.20093	1.00882
ASMTL	0.0463901	1	0.209039	7.05086	8.17558	7.04124	1.15952	0.998635	0.861253
ASMTL_AS	0.034924	1	0.178318	4.39613	4.53104	4.33797	1.03069	0.98677	0.957389
ASRGL1	0.00116041	1	0.0347585	9.8122	8.03248	9.38445	0.818623	0.956407	1.16831
ASTN1	0.00157129	1	0.0394986	4.80953	3.80421	3.50203	0.790973	0.728144	0.920568
ASXL3	0.00380916	1	0.055967	6.06891	4.71783	5.74517	0.777377	0.946657	1.21776
ATCAY	0.0443158	1	0.203766	8.26755	6.79507	7.13043	0.821896	0.86246	1.04935
ATE1	0.0295821	1	0.162827	5.80113	6.00059	6.41909	1.03438	1.10652	1.06974
ATF1	0.0161511	1	0.117286	8.56677	9.02501	9.53693	1.05349	1.11325	1.05672
ATF7IP2	0.00271492	1	0.047727	4.87472	5.88016	4.49311	1.20625	0.921715	0.764114
ATG10	0.0472445	1	0.210991	5.95636	6.41481	6.54746	1.07697	1.09924	1.02068
ATG12	0.00704888	1	0.0755156	8.0075	8.66776	7.54055	1.08246	0.941687	0.869954
ATG4A	0.0197972	1	0.131355	8.25286	7.71354	9.48676	0.93465	1.14951	1.22988
ATG4C	0.00307211	1	0.0506003	8.21322	7.48197	6.31232	0.910966	0.768556	0.843671
ATG4D	0.000960308	1	0.0334213	6.18659	5.14348	5.69895	0.831393	0.921179	1.108
ATG7	0.00120692	1	0.0351977	5.62262	6.49004	4.73068	1.15427	0.841365	0.728913
ATG9A	0.0249084	1	0.148102	7.52982	8.04971	8.27292	1.06905	1.09869	1.02773
ATHL1	0.00766245	1	0.0786609	4.45878	5.12693	5.0967	1.14985	1.14307	0.994103
ATL1	0.0101908	1	0.0925698	9.53069	7.24627	7.37466	0.76031	0.773781	1.01772
ATL3	0.00096517	1	0.033534	6.74727	8.0879	7.18284	1.19869	1.06455	0.888097
ATOX1	0.00163968	1	0.0399997	9.71565	10.7672	9.91536	1.10824	1.02056	0.920883
ATP11B	0.0434026	1	0.201291	6.52456	6.96596	7.53005	1.06765	1.15411	1.08098
ATP1A3	0.0246918	1	0.147573	6.1744	5.13514	5.16455	0.831684	0.836446	1.00573
ATP1B1	0.0313532	1	0.16827	11.4765	10.4051	12.5362	0.90664	1.09234	1.20482
ATP1B3	0.00540567	1	0.0654708	8.26842	8.70044	8.20527	1.05225	0.992362	0.943087
ATP2B3	0.0409749	1	0.195886	4.35365	3.96861	3.94127	0.911558	0.905279	0.993111
ATP5C1	0.000580223	1	0.0293213	11.0496	11.6956	10.0921	1.05846	0.913338	0.862892
ATP5G3	0.0179245	1	0.124178	10.721	10.3103	11.5645	0.961694	1.07868	1.12165
ATP5L	0.0169389	1	0.120672	12.4409	11.8277	12.3993	0.950711	0.996654	1.04832
ATP5S	0.0414065	1	0.197065	7.66789	7.36658	7.17421	0.960704	0.935616	0.973886
ATP6V0A2	0.0203325	1	0.132905	6.0414	5.71302	5.64928	0.945644	0.935095	0.988844
ATP6V0B	0.00269443	1	0.0475686	11.7474	10.9499	12.8797	0.932114	1.09639	1.17624
ATP6V0E1	0.000555213	1	0.0293056	8.31673	9.36704	9.76718	1.12629	1.1744	1.04272
ATP6V1C1	0.0283747	1	0.159303	8.03959	8.68173	8.99681	1.07987	1.11906	1.03629
ATP6V1C2	0.0291175	1	0.162005	4.7875	4.00688	3.90872	0.836947	0.816444	0.975502
ATP6V1G2	0.000655632	1	0.029665	9.14662	8.33584	7.93512	0.911357	0.867546	0.951928
ATP8A1	0.00627256	1	0.070778	5.47892	4.34643	5.39681	0.793301	0.985014	1.24166
ATP8A2	0.00572312	1	0.0675077	6.23291	4.52524	4.49885	0.726025	0.72179	0.994168
ATP8B2	0.0157592	1	0.11595	6.65081	7.28347	5.0156	1.09513	0.754134	0.688628
ATP8B3	0.000336149	1	0.0277955	3.90041	4.85296	3.89773	1.24422	0.999314	0.803166
ATPBD4	0.0415462	1	0.197065	5.47542	5.90693	6.63402	1.07881	1.2116	1.12309
ATPIF1	0.0147302	1	0.11156	9.45271	9.02989	9.19917	0.95527	0.973178	1.01875
ATRIP	0.045054	1	0.205076	5.7409	6.18009	4.5925	1.0765	0.799962	0.743112
ATRN	0.0481001	1	0.212659	7.93231	8.38618	9.58708	1.05722	1.20861	1.1432
ATRNL1	0.0340101	1	0.176378	5.07539	4.22119	5.9985	0.831698	1.18188	1.42105
ATXN1L	0.00204235	1	0.0431423	8.25072	9.10659	8.31891	1.10373	1.00826	0.913504
ATXN3L	0.0226413	1	0.140957	3.48886	3.59895	3.29767	1.03156	0.9452	0.916285
ATXN7	0.0224583	1	0.140408	6.23525	6.84297	5.50297	1.09747	0.882559	0.804179
ATXN7L3B	0.00211334	1	0.0436349	9.75592	8.69967	9.98154	0.891732	1.02313	1.14735
AUTS2	0.00200066	1	0.0427429	6.76065	5.09366	4.61156	0.753427	0.682117	0.905353
AVPI1	0.00113219	1	0.0347585	6.48044	8.51945	6.26194	1.31464	0.966283	0.735017
AXIN2	0.0395854	1	0.192408	5.26346	4.99529	4.96797	0.949051	0.94386	0.994531
AXL	0.000255473	1	0.0277955	4.47275	8.5697	4.51892	1.91598	1.01032	0.527313
AZI2	0.0308241	1	0.167056	6.58954	6.95133	5.90493	1.0549	0.896106	0.849468
B3GALT2	0.0248905	1	0.148102	5.08767	3.69289	6.23898	0.725852	1.22629	1.68946
B3GAT1	0.0466643	1	0.209816	6.56884	5.5826	5.28173	0.849861	0.804057	0.946105
B3GAT2	0.0346105	1	0.177552	5.42593	4.8516	4.07394	0.894152	0.750829	0.839712
B3GNT5	0.0277483	1	0.157075	7.39618	6.29355	9.40163	0.850919	1.27115	1.49385
B3GNTL1	0.00046927	1	0.0287383	4.75155	5.8226	4.71946	1.22541	0.993248	0.810542
B4GALNT1	0.0101653	1	0.092419	6.14695	6.70068	7.37992	1.09008	1.20058	1.10137
B4GALNT3	0.0402151	1	0.19369	5.29563	5.01437	5.22766	0.946887	0.987164	1.04254
B4GALT1	0.00237594	1	0.0456136	5.49564	6.1053	5.79718	1.11094	1.05487	0.949531
B4GALT7	0.000178999	1	0.0277955	6.1043	7.3922	6.88704	1.21098	1.12823	0.931664
BAALC	0.00479458	1	0.0631216	6.95029	4.69359	7.80039	0.675309	1.12231	1.66192
BACH2	0.00857436	1	0.0840824	5.57073	4.58263	4.61251	0.822626	0.82799	1.00652
BAD	0.0448567	1	0.204858	7.39752	7.11985	6.32601	0.962464	0.855153	0.888504
BAG1	0.00945833	1	0.0889478	8.67124	7.43251	9.08676	0.857145	1.04792	1.22257
BAG3	0.000430249	1	0.0278679	8.16443	10.5011	9.00007	1.28621	1.10235	0.857056
BAGE2	0.043978	1	0.203092	6.7453	6.01949	5.6293	0.892398	0.834552	0.935179
BAHCC1	0.0232519	1	0.142685	5.0766	4.92379	4.79726	0.969899	0.944975	0.974303
BAI3	0.00194149	1	0.0421085	5.6863	3.86432	3.53958	0.679584	0.622476	0.915966
BAK1	0.00824223	1	0.0820169	6.10546	6.7922	6.23889	1.11248	1.02185	0.918538
BANF2	0.0323036	1	0.171719	4.08969	4.21312	4.24512	1.03018	1.03801	1.0076
BATF2	0.0293932	1	0.162694	5.30223	5.9545	6.01853	1.12302	1.13509	1.01075
BAZ1A	0.0161511	1	0.117286	10.5042	9.9145	8.91686	0.943862	0.848887	0.899376
BAZ2B	0.0190947	1	0.128825	6.38964	5.94769	7.31456	0.930833	1.14475	1.22982
BBC3	0.0354125	1	0.179846	5.44438	5.84892	4.74719	1.0743	0.871942	0.811635
BBS12	0.00194199	1	0.0421085	5.4165	6.9164	5.35453	1.27691	0.988558	0.774179
BBS5	0.0136412	1	0.106834	4.74038	5.20119	5.02013	1.09721	1.05901	0.96519
BCAN	0.0135224	1	0.106492	4.6493	5.16168	5.73579	1.11021	1.23369	1.11123
BCAP29	0.000577795	1	0.0293213	5.92478	6.67276	5.04632	1.12625	0.851731	0.756256
BCAR3	0.0421026	1	0.198518	6.57442	8.41358	7.08864	1.27974	1.07821	0.842523
BCAS4	0.00867654	1	0.0847757	5.77665	7.2228	5.96965	1.25034	1.03341	0.8265
BCKDHA	0.0444005	1	0.203766	8.89672	8.48253	8.458	0.953444	0.950687	0.997109
BCKDK	0.00985978	1	0.090861	7.39739	8.19832	7.14919	1.10827	0.966448	0.872031
BCL10	0.00999016	1	0.0917157	7.01199	7.61531	7.6474	1.08604	1.09062	1.00421
BCL11A	0.00287937	1	0.0490215	8.07804	5.75797	6.43488	0.712793	0.796589	1.11756
BCL2	0.00237169	1	0.0455944	5.71321	4.51282	5.72805	0.789892	1.0026	1.26928
BCL2L11	0.000203238	1	0.0277955	7.24595	6.38109	6.59509	0.880642	0.910176	1.03354
BCL2L12	0.000221301	1	0.0277955	5.48312	7.81531	4.38748	1.42534	0.800181	0.561396
BCL3	0.00791391	1	0.0800624	4.4536	5.50261	4.83648	1.23554	1.08597	0.878944
BCL7A	0.0133485	1	0.105591	7.93375	7.09868	7.82899	0.894745	0.986796	1.10288
BCL7C	0.00109002	1	0.0345203	7.84617	9.04148	7.30813	1.15234	0.931427	0.808289
BCL9L	0.00174434	1	0.0407698	5.23466	6.89505	5.18191	1.31719	0.989923	0.751541
BCLAF1	0.0094861	1	0.0889478	9.44016	9.02971	8.25168	0.956521	0.874104	0.913837
BCOR	0.00860096	1	0.0842062	7.80244	6.97849	7.27356	0.894398	0.932216	1.04228
BDH1	0.000322206	1	0.0277955	7.2296	6.16292	8.48514	0.852456	1.17367	1.37681
BEND3	0.00808454	1	0.0811126	7.64945	6.94688	6.94635	0.908154	0.908085	0.999923
BEND5	0.000445714	1	0.0282265	6.2026	4.74193	4.15323	0.764507	0.669596	0.875853
BEST4	0.0132717	1	0.105441	4.44267	3.8606	4.91693	0.868982	1.10675	1.27362
BET1	0.00201624	1	0.0428981	9.48339	10.2404	10.1861	1.07982	1.0741	0.994701
BEX1	0.000538663	1	0.0290473	12.8899	8.7622	13.0124	0.679774	1.00951	1.48506
BHLHE22	0.00903405	1	0.0868397	6.16366	4.05335	4.15598	0.657621	0.674272	1.02532
BHLHE40	0.00961445	1	0.0897691	5.29131	7.07067	5.22556	1.33628	0.987574	0.739048
BICD2	0.00753769	1	0.0785274	7.25396	7.87161	6.434	1.08515	0.886964	0.817368
BIK	0.0151515	1	0.11305	7.50431	5.88749	12.3243	0.784548	1.6423	2.0933
BIRC2	0.0030576	1	0.0506003	10.2776	11.461	11.4083	1.11515	1.11001	0.995399
BIRC3	0.00108981	1	0.0345203	3.91888	7.66248	4.38946	1.95527	1.12008	0.572852
BLCAP	0.0270392	1	0.155139	10.6683	9.80115	11.8566	0.91872	1.11139	1.20971
BLOC1S3	0.0196731	1	0.131014	5.23847	5.56502	5.59259	1.06234	1.0676	1.00495
BLVRB	0.000128283	1	0.0277955	7.27392	10.5162	9.85892	1.44575	1.35538	0.937495
BMF	0.0124136	1	0.101621	6.65965	5.76039	6.85796	0.864969	1.02978	1.19054
BMP1	0.00321238	1	0.0518351	4.71786	5.31529	4.39655	1.12663	0.931894	0.827151
BMP2	0.0105943	1	0.0939388	6.12574	4.4899	5.5465	0.732956	0.905441	1.23533
BMP8B	0.00599253	1	0.0692851	6.02128	4.8456	6.15337	0.804745	1.02194	1.26989
BMPR1A	0.0425953	1	0.199201	8.4361	9.33194	9.04458	1.10619	1.07213	0.969207
BMPR2	0.0323909	1	0.171979	7.51856	8.06024	7.0117	1.07205	0.932586	0.869912
BMS1	0.00432088	1	0.0602396	8.29817	9.07725	7.12288	1.09389	0.858367	0.784696
BNC1	0.00764071	1	0.0786609	3.63049	4.15877	3.50411	1.14551	0.965189	0.842583
BNC2	0.0206979	1	0.133739	4.81819	5.94208	3.83713	1.23326	0.796385	0.645756
BNIP2	0.0346105	1	0.177552	8.7199	9.29911	6.569	1.06642	0.753335	0.706412
BOC	0.0384753	1	0.188993	5.72625	5.03195	4.92443	0.878752	0.859975	0.978631
BOK	0.00760187	1	0.0786609	4.89766	5.78322	4.52206	1.18081	0.92331	0.781928
BPA_1	0.000547463	1	0.0291952	4.28699	3.54428	4.51172	0.826753	1.05242	1.27296
BRCC3	0.0116467	1	0.0983894	9.02347	7.9395	10.913	0.879872	1.2094	1.37452
BRD1	0.0142802	1	0.10925	8.25261	7.73495	7.63477	0.937273	0.925134	0.987049
BRD3	0.0343771	1	0.177552	7.79793	7.38372	7.48578	0.946882	0.959969	1.01382
BRE	0.0133276	1	0.105466	8.49031	9.1172	7.57028	1.07384	0.891638	0.83033
BRI3	0.00817805	1	0.0818519	7.27768	7.73125	7.87097	1.06232	1.08152	1.01807
BRI3BP	0.00227424	1	0.044713	10.417	9.2315	11.8058	0.886197	1.13332	1.27886
BRP44L	0.0026857	1	0.0475364	7.62508	6.9902	8.07358	0.916738	1.05882	1.15499
BRSK2	0.00332939	1	0.0531827	5.26539	4.3902	4.17167	0.833784	0.792282	0.950225
BSDC1	0.0276658	1	0.157075	6.99312	6.58751	6.32863	0.941999	0.904979	0.960701
BSN	0.000236494	1	0.0277955	5.98991	4.7554	5.38704	0.793902	0.899353	1.13283
BSPRY	0.00784037	1	0.0797485	7.23567	4.60624	8.90781	0.636602	1.2311	1.93386
BST1	0.0172872	1	0.122016	3.83189	4.49421	3.83519	1.17284	1.00086	0.853363
BST2	0.0334352	1	0.174428	4.5716	8.07172	4.0563	1.76563	0.887283	0.502532
BTBD1	0.0326475	1	0.172675	10.339	10.8993	10.8471	1.0542	1.04915	0.99521
BTBD11	0.00526943	1	0.0650472	6.00715	4.05831	3.89953	0.67558	0.649148	0.960875
BTBD18	0.00558282	1	0.0668707	5.73305	5.04062	4.75385	0.879221	0.829201	0.943108
BTBD19	0.0361011	1	0.182422	4.65959	5.36734	4.89462	1.15189	1.05044	0.911926
BTBD3	0.00283258	1	0.0488481	9.90578	8.78339	12.7404	0.886694	1.28616	1.45051
BTD	0.0106513	1	0.0940803	5.34638	6.08583	4.95354	1.13831	0.926522	0.813947
BTG1	0.0116357	1	0.0983894	8.73146	8.00238	8.39027	0.9165	0.960923	1.04847
BTG2	0.000511554	1	0.0289037	7.11176	5.19949	6.89614	0.731112	0.969682	1.32631
BTN2A1	0.00160452	1	0.0397528	6.94923	7.72259	6.45651	1.11129	0.929097	0.836055
BTN2A2	0.00782695	1	0.0796905	5.36648	6.0664	4.80341	1.13042	0.895075	0.791805
BTN3A1	0.0108856	1	0.0948144	5.44554	6.12368	5.11341	1.12453	0.939009	0.835023
BTNL9	0.0344149	1	0.177552	4.71853	5.54464	5.19521	1.17508	1.10102	0.936979
BTRC	0.0142634	1	0.10925	5.32544	5.60468	4.82613	1.05244	0.906241	0.861089
BUB1	0.0262076	1	0.152456	6.45304	6.75744	5.30715	1.04717	0.822426	0.785378
BZRAP1	0.00306897	1	0.0506003	5.83315	4.80059	4.58089	0.822985	0.78532	0.954233
BZW1	0.00504374	1	0.0640889	11.3623	12.0149	11.0381	1.05743	0.97146	0.918695
C10orf107	0.0153278	1	0.113894	3.83663	4.26012	3.70847	1.11038	0.966596	0.870508
C10orf113	0.0138317	1	0.107599	3.7827	4.00515	4.2358	1.05881	1.11978	1.05759
C10orf114	0.00063416	1	0.029489	5.23936	6.74506	4.6986	1.28738	0.896789	0.696598
C10orf125	0.0175898	1	0.123308	5.72556	7.38155	5.92931	1.28923	1.03559	0.803261
C10orf18	0.0365077	1	0.183142	7.32151	7.626	5.97914	1.04159	0.816654	0.784047
C10orf26	0.000455885	1	0.0283774	7.09674	8.5039	6.98611	1.19828	0.984411	0.821519
C10orf46	0.0233728	1	0.142685	6.13652	6.47308	7.05128	1.05484	1.14907	1.08933
C10orf47	0.00974717	1	0.0905579	4.77086	7.26261	4.4053	1.52229	0.923377	0.606573
C10orf58	0.00637302	1	0.0716375	10.7056	8.63795	10.5399	0.806862	0.98452	1.22018
C10orf62	0.0490016	1	0.215143	5.16729	5.40161	5.07085	1.04535	0.981336	0.938766
C10orf68	0.0280977	1	0.158282	4.60458	4.84386	5.02993	1.05197	1.09237	1.03841
C10orf76	0.00667474	1	0.0735076	5.97708	6.57502	5.30874	1.10004	0.888182	0.807411
C10orf78	0.0100875	1	0.0920769	7.20532	8.11054	8.07648	1.12563	1.12091	0.995801
C10orf93	0.0174407	1	0.12254	3.92251	4.30051	3.63361	1.09637	0.926349	0.844926
C10orf95	0.0325001	1	0.172249	5.01562	4.71224	4.71552	0.939513	0.940168	1.0007
C10orf96	0.00600664	1	0.0693184	3.96675	4.16089	3.70041	1.04894	0.932857	0.889331
C11orf24	0.00267973	1	0.0474715	7.65023	8.82479	7.13778	1.15353	0.933015	0.808833
C11orf30	0.00150573	1	0.0386991	7.07049	6.35374	6.21619	0.898629	0.879175	0.978351
C11orf49	0.0341607	1	0.176827	7.27729	6.91315	6.67273	0.949963	0.916925	0.965223
C11orf52	0.00381014	1	0.055967	5.92621	4.0922	7.96924	0.690524	1.34474	1.94742
C11orf68	0.000355271	1	0.0277955	7.38147	8.29391	6.7155	1.12361	0.909779	0.809691
C11orf70	0.0325001	1	0.172249	4.97178	6.88761	6.83585	1.38534	1.37493	0.992485
C11orf72	0.0318372	1	0.170046	4.8652	5.059	4.72393	1.03983	0.970963	0.933767
C11orf74	0.00766245	1	0.0786609	7.10111	8.96043	8.54716	1.26184	1.20364	0.953879
C11orf75	0.0474366	1	0.210991	9.53054	8.97145	11.1273	0.941337	1.16754	1.2403
C11orf80	0.0398002	1	0.192612	7.54605	6.93626	7.27353	0.91919	0.963885	1.04862
C11orf9	0.0313216	1	0.16827	4.12663	4.38656	4.63803	1.06299	1.12393	1.05733
C11orf92	0.0361011	1	0.182422	8.09406	7.30594	7.19512	0.90263	0.888938	0.984832
C11orf93	0.00303657	1	0.0505801	6.57609	5.0844	5.63608	0.773165	0.857057	1.1085
C12orf11	0.0115002	1	0.0978174	10.1167	11.0361	10.6591	1.09087	1.05361	0.965845
C12orf23	0.0161511	1	0.117286	10.367	10.9845	11.4942	1.05956	1.10873	1.04641
C12orf34	0.00224834	1	0.0446341	7.11211	5.60688	9.05261	0.788357	1.27284	1.61455
C12orf47	0.00508347	1	0.0643636	7.74907	7.28976	7.90609	0.940727	1.02026	1.08455
C12orf5	0.000640233	1	0.029489	8.51517	9.90477	8.80702	1.16319	1.03427	0.88917
C12orf50	0.00982662	1	0.0906984	3.45308	3.70208	3.56394	1.07211	1.0321	0.962685
C12orf51	0.00529333	1	0.0650472	5.68188	5.28226	5.3366	0.929667	0.93923	1.01029
C12orf57	0.0477543	1	0.211901	11.8356	11.0438	10.8346	0.933108	0.915427	0.981052
C12orf61	0.00175893	1	0.0408197	3.74075	4.16623	3.41681	1.11374	0.913402	0.82012
C12orf65	0.0350914	1	0.178642	7.26655	6.99705	6.78372	0.962913	0.933554	0.96951
C12orf68	0.0224907	1	0.140408	4.34991	4.80664	4.16946	1.105	0.958519	0.867438
C13orf23	0.00264718	1	0.0473724	8.8168	7.77027	7.9727	0.881303	0.904262	1.02605
C13orf38	0.0348045	1	0.178189	4.41459	5.04283	3.97608	1.14231	0.90067	0.788463
C14orf101	0.00503957	1	0.0640889	8.41358	7.62961	7.29408	0.906821	0.866941	0.956022
C14orf104	0.0169573	1	0.120719	9.7534	8.90058	9.97288	0.912561	1.0225	1.12048
C14orf119	0.0146454	1	0.111081	10.5654	11.1639	9.72789	1.05665	0.92073	0.871368
C14orf129	0.0436041	1	0.201862	10.2599	9.75513	10.6479	0.950805	1.03782	1.09152
C14orf132	0.00263182	1	0.0473724	9.72308	7.40455	8.03022	0.761544	0.825893	1.0845
C14orf138	0.0462411	1	0.208778	8.21122	7.83232	7.37679	0.953856	0.89838	0.94184
C14orf142	0.0112702	1	0.0967378	9.57315	9.01666	10.1898	0.94187	1.06441	1.1301
C14orf143	0.00228555	1	0.044713	5.90694	6.46001	6.18496	1.09363	1.04707	0.957421
C14orf147	0.0173831	1	0.122441	9.91338	9.06872	9.74236	0.914797	0.982748	1.07428
C14orf149	0.000120249	1	0.0277955	5.77045	9.00974	5.18745	1.56136	0.898968	0.57576
C14orf153	0.0368584	1	0.18414	9.204	8.94958	9.09972	0.972357	0.98867	1.01678
C14orf162	0.00525923	1	0.0650472	5.82513	4.31503	4.30559	0.740762	0.739141	0.997813
C14orf181	0.00321518	1	0.0518398	5.13515	6.27147	5.57186	1.22128	1.08504	0.888447
C14orf182	0.0422116	1	0.198783	3.84808	4.70005	3.99159	1.2214	1.03729	0.849265
C14orf37	0.0205584	1	0.133339	5.5683	4.68462	5.59378	0.841301	1.00458	1.19408
C14orf43	0.0373571	1	0.185598	5.88154	6.29269	6.01768	1.06991	1.02315	0.956298
C14orf50	0.010307	1	0.0929086	6.42441	5.54318	8.04633	0.86283	1.25246	1.45157
C14orf93	0.00340778	1	0.0538513	6.8774	5.75079	6.10291	0.836188	0.887387	1.06123
C15orf24	0.00845558	1	0.083416	7.52397	8.1318	8.58547	1.08079	1.14108	1.05579
C15orf38	0.0058036	1	0.068084	4.95014	5.79069	5.08576	1.1698	1.0274	0.878266
C15orf5	0.0474217	1	0.210991	6.10948	6.70971	4.92897	1.09825	0.806774	0.734603
C15orf51	0.0229496	1	0.142038	3.82805	4.00406	4.06555	1.04598	1.06204	1.01536
C16orf3	0.0150316	1	0.112666	3.61418	3.79963	4.06212	1.05131	1.12394	1.06908
C16orf57	0.0197798	1	0.131355	5.81766	6.31745	5.97858	1.08591	1.02766	0.946361
C16orf63	0.0124525	1	0.101621	9.41674	9.92222	10.4605	1.05368	1.11084	1.05425
C16orf72	0.0102929	1	0.0929086	8.21497	8.74747	7.93213	1.06482	0.96557	0.906792
C16orf75	0.000638062	1	0.029489	10.7374	9.63645	11.8168	0.897469	1.10053	1.22626
C16orf79	0.00441696	1	0.0610541	6.58517	5.90027	5.5762	0.895994	0.846782	0.945076
C16orf92	0.0211743	1	0.136061	4.58464	4.23682	4.14291	0.924134	0.903649	0.977834
C17orf101	0.0452713	1	0.205873	7.67891	8.04214	8.2396	1.0473	1.07302	1.02455
C17orf28	0.0102512	1	0.0927983	4.86139	4.44069	4.64818	0.913461	0.956142	1.04672
C17orf53	0.00916207	1	0.0871769	5.57771	5.89341	5.26458	1.0566	0.943861	0.8933
C17orf60	0.018205	1	0.12553	3.5795	4.2261	3.7749	1.18064	1.05459	0.893234
C17orf69	0.000451683	1	0.0283338	5.29708	4.70118	5.15296	0.887503	0.972794	1.0961
C17orf76	0.00161767	1	0.0398032	6.81516	4.77636	5.52098	0.700843	0.810103	1.1559
C17orf91	0.00329514	1	0.0529222	6.08378	8.15781	6.93203	1.34091	1.13943	0.849742
C18orf18	0.0114042	1	0.0974977	8.07772	6.96594	9.17529	0.862365	1.13588	1.31716
C18orf32	0.00209629	1	0.0434625	10.7682	9.64138	11.6495	0.895357	1.08184	1.20828
C18orf56	0.0448567	1	0.204858	6.92978	6.1832	5.18213	0.892264	0.747805	0.838098
C19orf12	0.00345072	1	0.0540143	7.26055	8.01264	7.26288	1.10359	1.00032	0.906428
C19orf23	0.0448284	1	0.204858	4.85222	5.02072	4.85672	1.03473	1.00093	0.967336
C19orf30	0.000664073	1	0.0297605	5.77293	3.85422	6.04052	0.667636	1.04635	1.56725
C19orf40	0.04051	1	0.194381	6.27689	6.84908	6.16545	1.09116	0.982247	0.900187
C19orf48	0.0452713	1	0.205873	9.4984	9.02319	8.84009	0.94997	0.930693	0.979708
C19orf57	0.00455842	1	0.0615685	5.28333	4.81242	4.14689	0.910868	0.784902	0.861707
C19orf60	0.00758828	1	0.0786179	7.55623	8.21531	8.46809	1.08722	1.12068	1.03077
C19orf66	0.00533784	1	0.0650693	5.46655	6.69814	5.50233	1.22529	1.00655	0.821472
C1QTNF3	0.00189487	1	0.0416555	6.58232	5.48866	6.05051	0.833849	0.919205	1.10236
C1S	0.00135235	1	0.0367233	4.15978	5.95034	5.52383	1.43045	1.32791	0.92832
C1orf103	0.0350218	1	0.178629	8.628	9.5138	10.6479	1.10267	1.23411	1.11921
C1orf104	0.0372158	1	0.185345	7.70843	7.07551	6.36346	0.917892	0.82552	0.899365
C1orf110	0.0378074	1	0.187053	3.42666	4.03619	3.38498	1.17788	0.987837	0.838657
C1orf115	0.00138045	1	0.0370476	5.47599	4.33548	5.65742	0.791725	1.03313	1.30491
C1orf116	0.0217722	1	0.13779	5.16106	4.24312	7.30009	0.822142	1.41446	1.72045
C1orf118	0.000640967	1	0.029489	3.3502	3.76723	3.36465	1.12448	1.00431	0.893136
C1orf172	0.008276	1	0.0821969	5.55601	4.28432	6.19673	0.771114	1.11532	1.44638
C1orf174	0.00185393	1	0.0413732	7.88978	9.13689	8.19965	1.15807	1.03927	0.897422
C1orf183	0.00284975	1	0.0488481	5.74263	5.12224	5.20098	0.891967	0.905679	1.01537
C1orf194	0.028434	1	0.159332	4.66634	4.03462	4.87741	0.86462	1.04523	1.20889
C1orf198	0.0238609	1	0.144708	10.1023	9.28536	9.93133	0.919133	0.983076	1.06957
C1orf210	0.00530983	1	0.0650472	4.94987	3.85283	10.3823	0.77837	2.09749	2.69473
C1orf211	0.00982456	1	0.0906984	3.86162	4.45642	4.62072	1.15403	1.19658	1.03687
C1orf226	0.00430137	1	0.0601842	6.56187	4.72142	5.3814	0.719523	0.8201	1.13978
C1orf230	0.01161	1	0.0983894	5.49932	4.618	7.64835	0.83974	1.39078	1.6562
C1orf25	0.047209	1	0.210991	7.41118	7.97466	7.08664	1.07603	0.956209	0.888645
C1orf35	0.0215508	1	0.137273	7.15036	6.81182	6.60057	0.952654	0.92311	0.968988
C1orf38	0.0164511	1	0.118671	4.40918	5.15652	3.89064	1.1695	0.882396	0.754509
C1orf51	0.0260504	1	0.152044	7.26134	5.71313	6.7993	0.786787	0.936369	1.19012
C1orf55	0.00616653	1	0.0704288	7.86521	8.53693	8.01833	1.0854	1.01947	0.939252
C1orf59	0.00525923	1	0.0650472	6.31566	9.08681	8.83425	1.43877	1.39879	0.972207
C1orf74	0.0160822	1	0.117286	6.85986	6.40416	6.29366	0.93357	0.917462	0.982746
C1orf84	0.000581084	1	0.0293213	4.247	4.66462	4.2075	1.09833	0.990699	0.902003
C1orf86	0.0176924	1	0.123657	4.84386	5.07345	5.1248	1.0474	1.058	1.01012
C1orf95	0.00158672	1	0.0395967	5.34347	4.60113	5.38512	0.861075	1.00779	1.17039
C20orf160	0.0130015	1	0.104002	6.474	5.67071	6.6973	0.87592	1.03449	1.18103
C20orf194	0.0060908	1	0.0700289	6.57871	7.54923	5.76126	1.14752	0.875743	0.763159
C20orf196	0.0201635	1	0.132611	5.59837	5.01506	6.04774	0.895808	1.08027	1.20592
C20orf20	0.00185393	1	0.0413732	6.72112	7.63443	6.9845	1.13589	1.03919	0.914868
C20orf26	0.0233254	1	0.142685	4.52792	4.00486	4.16877	0.884481	0.920681	1.04093
C20orf54	0.0497803	1	0.216796	4.56974	4.76388	4.65745	1.04248	1.01919	0.977659
C20orf7	0.0194753	1	0.130117	7.80597	7.33906	8.57322	0.940186	1.09829	1.16816
C20orf94	0.0473241	1	0.210991	7.82362	7.2114	8.94227	0.921748	1.14298	1.24002
C21orf104	0.0148449	1	0.111651	3.99031	4.16014	4.16963	1.04256	1.04494	1.00228
C21orf15	0.0174051	1	0.122513	4.74078	4.9396	4.52414	1.04194	0.954303	0.915892
C21orf63	0.021467	1	0.137163	5.89709	4.57784	4.34981	0.776287	0.737621	0.95019
C21orf71	0.0309314	1	0.167329	4.20364	3.82583	4.02325	0.910124	0.957087	1.0516
C21orf90	0.0405283	1	0.194381	4.36999	4.75265	5.44697	1.08756	1.24645	1.14609
C21orf96	0.0305892	1	0.16624	4.59773	5.26293	3.97458	1.14468	0.864465	0.755202
C22orf23	0.0495981	1	0.216133	4.39779	4.72957	4.1287	1.07544	0.938813	0.872955
C22orf25	0.0059266	1	0.0687538	6.82455	7.54758	7.11428	1.10595	1.04245	0.942591
C22orf27	0.0179885	1	0.124496	6.99188	6.34915	6.80256	0.908075	0.972923	1.07141
C22orf32	0.00475868	1	0.0631216	8.7668	7.91757	8.84284	0.90313	1.00867	1.11686
C22orf33	0.0262715	1	0.152456	3.73378	3.86527	4.02378	1.03522	1.07767	1.04101
C22orf39	0.0249917	1	0.148127	8.04481	7.36839	8.11575	0.915918	1.00882	1.10143
C2CD4A	0.00230803	1	0.0448523	5.28215	4.06555	6.60411	0.769678	1.25027	1.62441
C2orf15	0.00574963	1	0.0676117	6.64489	5.0163	7.14272	0.75491	1.07492	1.4239
C2orf18	0.00188164	1	0.0416219	6.65809	7.22814	6.23695	1.08562	0.936747	0.862871
C2orf28	0.0198007	1	0.131355	11.5309	11.9187	10.8824	1.03363	0.94376	0.913055
C2orf29	0.029122	1	0.162005	8.4132	8.94405	8.5534	1.0631	1.01666	0.956323
C2orf65	0.0471381	1	0.210991	3.55181	3.82024	3.39335	1.07558	0.955386	0.888255
C2orf68	0.00758828	1	0.0786179	8.01614	7.30671	6.88396	0.9115	0.858763	0.942142
C2orf70	0.00490614	1	0.0634416	6.33898	5.493	6.24164	0.866543	0.984643	1.13629
C2orf89	0.0187582	1	0.127563	4.51956	5.00586	4.45739	1.1076	0.986244	0.890434
C3	0.00607224	1	0.0698934	4.75542	6.02347	4.93482	1.26665	1.03773	0.819266
C3orf18	0.0285351	1	0.159639	5.20668	6.0348	4.74542	1.15905	0.91141	0.786342
C3orf24	0.0275741	1	0.156882	4.14989	4.36465	4.20521	1.05175	1.01333	0.96347
C3orf39	0.0486192	1	0.214036	7.21062	7.79503	6.45295	1.08105	0.894923	0.827828
C3orf51	0.00566423	1	0.0673766	4.65385	4.08377	4.17776	0.877504	0.897701	1.02302
C3orf62	0.0262076	1	0.152456	4.81508	5.25433	4.06106	1.09122	0.843404	0.772897
C3orf63	0.000771124	1	0.0307757	7.16927	7.70045	6.3059	1.07409	0.879574	0.818901
C3orf64	0.000220663	1	0.0277955	5.63743	8.03083	4.64721	1.42456	0.82435	0.578671
C3orf70	0.00240266	1	0.0456594	6.53717	4.4145	5.51924	0.675292	0.844286	1.25025
C4orf29	0.00934063	1	0.0884275	7.66777	6.98103	7.33179	0.910438	0.956183	1.05024
C4orf38	0.0310824	1	0.167737	4.12001	4.37861	4.30643	1.06277	1.04525	0.983514
C5orf13	0.0219807	1	0.138262	8.04244	6.90554	4.37215	0.858637	0.543635	0.633136
C5orf15	0.00204235	1	0.0431423	7.07872	7.6117	7.15412	1.07529	1.01065	0.939884
C5orf20	0.0105967	1	0.0939388	3.86072	4.1768	3.64951	1.08187	0.945292	0.873757
C5orf23	0.0184894	1	0.12652	4.63317	5.67571	4.65058	1.22501	1.00376	0.819383
C5orf28	0.0209783	1	0.135128	7.90995	8.56569	7.98969	1.0829	1.01008	0.932755
C5orf33	0.0109539	1	0.0950655	7.06425	8.04048	7.98493	1.13819	1.13033	0.993091
C5orf40	0.0486623	1	0.214089	3.65262	3.76995	3.90953	1.03212	1.07033	1.03702
C5orf41	0.0400378	1	0.193114	5.71244	6.25209	6.55551	1.09447	1.14759	1.04853
C5orf43	0.0182461	1	0.125647	10.6357	11.095	11.4895	1.04319	1.08028	1.03556
C5orf47	0.0473882	1	0.210991	3.87946	3.99573	3.79299	1.02997	0.97771	0.949259
C5orf48	0.0267803	1	0.154236	3.60117	3.72547	3.67772	1.03451	1.02126	0.987183
C6orf1	0.0286737	1	0.160136	6.62302	7.33851	6.25929	1.10803	0.945081	0.852937
C6orf105	0.0340116	1	0.176378	3.87829	4.57679	3.77858	1.18011	0.974291	0.825596
C6orf124	0.0185833	1	0.126868	5.6987	4.36321	4.33533	0.765651	0.760758	0.993609
C6orf132	0.0260203	1	0.151955	4.18199	3.76744	3.60839	0.900872	0.862841	0.957784
C6orf150	0.00824223	1	0.0820169	4.90788	5.95938	4.79869	1.21425	0.977753	0.805232
C6orf153	0.000456502	1	0.0283774	7.42234	6.5559	6.19342	0.883266	0.83443	0.94471
C6orf155	0.0049773	1	0.0638022	4.01737	5.36485	3.96246	1.33541	0.986332	0.738596
C6orf168	0.000893898	1	0.0324126	6.98906	5.37441	6.39874	0.768974	0.915537	1.19059
C6orf174	0.000577795	1	0.0293213	6.73328	4.90982	5.85546	0.729187	0.869629	1.1926
C6orf208	0.0253931	1	0.149324	4.71087	4.23699	5.71084	0.899408	1.21227	1.34785
C7orf10	0.00105172	1	0.0342896	4.07686	6.81318	3.94844	1.67118	0.9685	0.579529
C7orf25	0.00315012	1	0.0513929	7.02227	7.93257	6.99236	1.12963	0.995741	0.881474
C7orf27	0.046004	1	0.207753	6.82109	7.23644	6.19623	1.06089	0.908393	0.856254
C7orf29	0.00161025	1	0.0397991	6.86261	5.15506	6.98371	0.751181	1.01765	1.35473
C7orf41	8.55666e-05	1	0.0277955	8.52	5.9318	5.70462	0.696221	0.669557	0.961702
C7orf42	0.0189623	1	0.128351	9.42019	9.93742	9.24323	1.05491	0.981214	0.930144
C7orf46	0.00259131	1	0.0470462	9.30403	7.3804	9.47043	0.793247	1.01788	1.28319
C7orf55	0.021189	1	0.136061	9.88763	8.71953	8.84718	0.881862	0.894773	1.01464
C7orf68	0.000580223	1	0.0293213	10.0338	9.06604	10.9787	0.903548	1.09417	1.21097
C7orf69	0.0474215	1	0.210991	3.82535	4.12624	3.91699	1.07866	1.02396	0.949289
C8orf33	0.0264482	1	0.152939	9.08865	8.47689	9.44273	0.932689	1.03896	1.11394
C8orf34	0.0216462	1	0.137313	3.54671	3.92563	3.45586	1.10684	0.974386	0.880332
C8orf37	0.02421	1	0.146155	8.11429	8.90281	8.37778	1.09718	1.03247	0.941027
C8orf41	0.0275786	1	0.156882	8.29794	7.71055	7.5799	0.929213	0.913467	0.983055
C8orf45	0.0094861	1	0.0889478	3.5122	3.67243	4.40024	1.04562	1.25285	1.19818
C8orf46	0.00671368	1	0.0737397	3.97211	3.99205	3.59208	1.00502	0.904326	0.899808
C8orf51	0.0268246	1	0.154251	5.15147	5.7929	4.85357	1.12451	0.942172	0.837848
C8orf55	0.00515946	1	0.0648878	7.89537	7.08906	5.74476	0.897875	0.727611	0.81037
C8orf58	0.00108134	1	0.0344392	5.42849	6.20757	5.35552	1.14352	0.986558	0.86274
C8orf79	0.0105733	1	0.0939388	5.24869	4.19385	4.0855	0.799028	0.778383	0.974163
C8orf82	0.00147141	1	0.0382455	9.27241	8.19003	10.3458	0.883268	1.11576	1.26322
C9orf123	0.00867967	1	0.0847757	9.03584	8.27656	7.64683	0.915971	0.846278	0.923914
C9orf140	0.0345637	1	0.177552	9.10242	8.32471	9.28263	0.91456	1.0198	1.11507
C9orf21	0.000413471	1	0.0277955	7.94939	9.64562	9.22234	1.21338	1.16013	0.956117
C9orf41	0.0202081	1	0.132699	5.7447	6.45869	7.1106	1.12429	1.23777	1.10093
C9orf47	0.00947726	1	0.0889478	4.05258	4.22604	4.28265	1.0428	1.05677	1.0134
C9orf68	0.0295012	1	0.16275	4.13705	3.92595	4.19798	0.948973	1.01473	1.06929
C9orf7	0.00240266	1	0.0456594	7.07461	6.46213	8.54362	0.913426	1.20764	1.3221
C9orf72	0.0115734	1	0.0983742	6.69514	5.81871	7.05336	0.869094	1.05351	1.21219
C9orf80	0.0449579	1	0.204869	7.87441	7.49231	8.16729	0.951475	1.03719	1.09009
C9orf84	0.024341	1	0.1465	3.83574	4.54269	3.59787	1.18431	0.937987	0.792013
CA2	0.0492681	1	0.215789	3.91549	5.49588	4.36297	1.40363	1.11429	0.793862
CA8	0.0032532	1	0.0523709	5.47132	4.12829	6.30148	0.754533	1.15173	1.52641
CAB39L	0.0124439	1	0.101621	5.58218	6.34203	4.54979	1.13612	0.815055	0.717402
CABP7	0.0048044	1	0.0631216	5.59157	4.33976	4.2664	0.776126	0.763006	0.983096
CABYR	0.0101332	1	0.0924127	6.84916	8.08368	8.05321	1.18024	1.17579	0.996231
CACNA1A	0.0137072	1	0.107027	6.60674	4.39449	7.01037	0.665153	1.06109	1.59526
CACNA1B	0.0150784	1	0.112909	5.99194	5.088	4.59178	0.849141	0.766326	0.902472
CACNA1D	0.00109696	1	0.0345203	4.97352	4.0109	4.47347	0.80645	0.899457	1.11533
CACNG8	0.0331305	1	0.174026	4.01417	4.17044	4.78959	1.03893	1.19317	1.14846
CADM1	0.00127857	1	0.0359987	8.84784	5.70247	8.29885	0.644505	0.937953	1.45531
CADM4	0.00718227	1	0.076406	5.31535	4.69845	4.83833	0.883939	0.910256	1.02977
CADPS	0.000976217	1	0.0336224	5.96245	4.13026	5.72557	0.692712	0.960272	1.38625
CADPS2	0.0076742	1	0.0786609	7.82822	5.15113	9.63639	0.658021	1.23098	1.87073
CALCB	0.00162132	1	0.0398032	7.82441	4.7148	9.36768	0.602576	1.19724	1.98687
CALCOCO2	0.00824223	1	0.0820169	6.29896	6.8489	6.43025	1.08731	1.02084	0.938873
CALCR	0.00532342	1	0.0650472	4.12152	4.2886	4.37426	1.04054	1.06132	1.01997
CALCRL	0.0263343	1	0.152494	4.14223	4.45061	6.65083	1.07445	1.60562	1.49436
CALM2	0.0123046	1	0.10141	9.20223	9.03313	8.80669	0.981624	0.957017	0.974932
CALU	0.00281665	1	0.0488481	8.55977	9.76092	8.60212	1.14032	1.00495	0.881281
CAMK1	0.0190947	1	0.128825	5.21187	5.83961	4.40673	1.12044	0.845518	0.754627
CAMK1D	0.044198	1	0.203743	8.17191	6.66383	7.91557	0.815455	0.968631	1.18784
CAMK1G	0.0384337	1	0.188993	4.05321	4.19976	3.85816	1.03616	0.95188	0.918663
CAMK2B	0.000563893	1	0.0293213	6.24992	4.48056	4.70067	0.716899	0.752116	1.04912
CAMK2N2	0.000618178	1	0.029489	7.45288	6.29238	6.82586	0.844289	0.915869	1.08478
CAMK4	0.00824223	1	0.0820169	6.44205	4.82567	3.97055	0.74909	0.61635	0.822798
CAMKV	0.0295941	1	0.162827	5.61999	4.6969	4.17699	0.835749	0.743239	0.889308
CAMSAP1	0.00235758	1	0.0455344	6.70432	6.12531	5.91684	0.913637	0.882541	0.965964
CAMSAP1L1	0.0367218	1	0.183858	8.69443	9.37724	7.89778	1.07853	0.908372	0.842229
CAMTA1	0.00362263	1	0.0552578	8.30198	7.09848	6.83968	0.855034	0.823861	0.963542
CAND1	0.000714858	1	0.0302666	9.89854	9.15723	10.0794	0.925109	1.01827	1.1007
CANT1	0.0287642	1	0.160389	8.12974	8.62405	8.19088	1.0608	1.00752	0.949771
CANX	0.00884564	1	0.0855867	8.52952	9.13925	9.7012	1.07148	1.13737	1.06149
CAP2	0.000765925	1	0.0307757	7.85944	10.5378	4.34893	1.34078	0.553338	0.4127
CAPG	0.0454431	1	0.206225	5.42221	7.59602	4.74211	1.40091	0.874571	0.624288
CAPN2	0.00964746	1	0.0899297	7.989	8.79023	9.14327	1.10029	1.14448	1.04016
CAPN3	0.0140663	1	0.108726	4.1575	4.31235	4.68965	1.03725	1.128	1.08749
CAPN7	0.0473882	1	0.210991	8.65242	9.07419	8.0873	1.04875	0.934686	0.891242
CAPN9	0.0162999	1	0.117842	4.46082	3.95042	5.54314	0.885582	1.24263	1.40318
CAPNS1	0.0384106	1	0.188993	11.4109	11.9502	11.3364	1.04726	0.993476	0.948641
CAPNS2	0.0108849	1	0.0948144	4.73345	4.94473	4.3111	1.04464	0.910774	0.871857
CAPRIN1	0.0184894	1	0.12652	9.15887	8.66621	8.35419	0.94621	0.912142	0.963996
CAPSL	0.0233569	1	0.142685	3.92575	4.5822	5.48625	1.16722	1.3975	1.1973
CAPZA1	0.00329846	1	0.0529343	8.34399	8.77698	8.1177	1.05189	0.97288	0.924885
CARD10	0.0147302	1	0.11156	4.71494	5.45168	5.34396	1.15626	1.13341	0.98024
CARD16	0.00411133	1	0.0585573	3.55772	4.01836	3.3652	1.12948	0.945888	0.837458
CARKD	0.00884059	1	0.0855867	9.63357	8.50974	9.64062	0.883342	1.00073	1.13289
CARNS1	0.0305212	1	0.166024	4.3661	4.75446	4.24106	1.08895	0.971362	0.892017
CARS2	0.0184994	1	0.126546	6.69829	6.22459	6.14427	0.929281	0.917289	0.987096
CASC5	0.00565309	1	0.0673766	6.97482	7.55007	6.31144	1.08247	0.904888	0.835944
CASD1	0.0262076	1	0.152456	5.33338	5.07462	4.72721	0.951483	0.886344	0.93154
CASP1	0.0245859	1	0.147573	3.81364	4.61756	3.7249	1.2108	0.976729	0.806681
CASP10	0.0347345	1	0.177992	4.4432	4.62486	4.58482	1.04089	1.03187	0.991344
CASP7	0.0294202	1	0.162694	7.79996	9.19317	8.90767	1.17862	1.14201	0.968944
CASP9	0.0403739	1	0.193956	6.32898	6.82232	6.4734	1.07795	1.02282	0.948857
CASZ1	0.00943703	1	0.0888105	5.43835	4.56999	5.32679	0.840326	0.979486	1.1656
CAV1	0.000270524	1	0.0277955	5.19196	11.4789	8.09962	2.2109	1.56003	0.705609
CAV2	0.00625147	1	0.0707335	4.96886	7.78331	6.90582	1.56642	1.38982	0.887259
CBFA2T2	0.000331283	1	0.0277955	8.44562	6.51486	7.9512	0.77139	0.941459	1.22047
CBL	0.0177422	1	0.123739	6.95362	7.57667	6.5888	1.0896	0.947535	0.869618
CBLN1	0.0424924	1	0.199201	6.57434	4.6377	4.27667	0.705424	0.65051	0.922155
CBLN3	0.00909319	1	0.086881	4.78381	5.24471	4.66597	1.09634	0.975367	0.889654
CBWD1	0.00298551	1	0.0499311	10.4599	9.65432	10.4509	0.922985	0.999143	1.08251
CBX2	0.000783864	1	0.0307757	5.91877	5.08492	5.31815	0.859117	0.898523	1.04587
CBX8	0.0444005	1	0.203766	6.02865	6.55897	6.14894	1.08797	1.01995	0.937486
CCBE1	0.0334156	1	0.174428	4.71394	5.42053	4.10659	1.14989	0.871159	0.7576
CCDC102A	0.000148198	1	0.0277955	4.18375	6.63381	4.01841	1.58561	0.96048	0.605747
CCDC103	0.0485105	1	0.214004	4.14872	4.29685	3.83933	1.0357	0.925424	0.893523
CCDC109A	0.0216283	1	0.137313	6.9586	7.64643	7.04212	1.09885	1.012	0.920969
CCDC110	0.00245989	1	0.0458603	4.37573	3.5233	4.76986	0.805191	1.09007	1.3538
CCDC111	0.0334352	1	0.174428	8.53031	9.3948	8.3017	1.10134	0.9732	0.883649
CCDC112	0.0388251	1	0.190236	6.45215	5.91043	6.03734	0.916042	0.93571	1.02147
CCDC12	0.0494983	1	0.216063	9.33256	9.67194	8.01756	1.03637	0.859096	0.82895
CCDC130	0.00785677	1	0.0797973	7.16229	6.62565	6.35155	0.925073	0.886804	0.958631
CCDC14	0.0490111	1	0.215143	6.13903	5.83166	5.61924	0.949932	0.915332	0.963576
CCDC152	0.0350914	1	0.178642	7.5163	7.13376	6.83415	0.949105	0.909244	0.958002
CCDC158	0.0321836	1	0.171585	3.68491	3.88853	3.54075	1.05526	0.960877	0.910563
CCDC159	0.0416058	1	0.197125	5.44632	5.75373	6.29975	1.05644	1.1567	1.0949
CCDC19	0.027667	1	0.157075	5.2169	5.49604	4.89103	1.05351	0.937537	0.88992
CCDC26	0.0129913	1	0.104002	3.47737	3.66475	3.30831	1.05389	0.951383	0.902738
CCDC28B	0.0175898	1	0.123308	6.59229	5.76738	6.35424	0.874868	0.96389	1.10175
CCDC45	0.0366308	1	0.183581	7.39777	6.88042	6.64376	0.930066	0.898076	0.965605
CCDC47	0.031205	1	0.168017	9.52245	9.87199	10.401	1.03671	1.09226	1.05359
CCDC6	0.0268246	1	0.154251	8.33393	9.00193	7.66379	1.08015	0.919588	0.851349
CCDC64	0.00014816	1	0.0277955	6.81074	5.51662	7.30961	0.809989	1.07325	1.32502
CCDC69	0.00265918	1	0.0474715	3.71066	3.99123	3.52617	1.07561	0.950282	0.883481
CCDC77	0.0233254	1	0.142685	7.71167	8.3327	5.95882	1.08053	0.772701	0.715112
CCDC80	0.0138009	1	0.10748	3.96143	5.2464	4.29354	1.32437	1.08384	0.818378
CCDC85A	0.0198776	1	0.131654	4.84404	4.32725	4.19125	0.893315	0.865239	0.968571
CCDC85B	0.00482038	1	0.0631238	5.24083	5.6682	4.82733	1.08155	0.9211	0.851651
CCDC88C	0.000697407	1	0.0302666	6.4447	4.89034	5.91503	0.758816	0.917814	1.20953
CCDC92	0.03848	1	0.188993	8.8803	9.44447	7.24118	1.06353	0.815421	0.766711
CCDC99	0.000664073	1	0.0297605	9.40904	10.879	9.18555	1.15623	0.976247	0.844339
CCKBR	0.0415462	1	0.197065	4.74662	4.10895	4.87815	0.865657	1.02771	1.1872
CCL11	0.0207708	1	0.134169	3.76444	3.91015	3.93598	1.03871	1.04557	1.00661
CCL20	0.0105712	1	0.0939388	3.89619	6.65436	4.4993	1.70791	1.15479	0.676143
CCL26	0.0350872	1	0.178642	3.8935	3.91468	3.58898	1.00544	0.921788	0.9168
CCL28	0.0117567	1	0.0987149	4.38909	5.62785	6.15506	1.28224	1.40236	1.09368
CCL5	0.0175898	1	0.123308	3.97044	4.74257	4.02517	1.19447	1.01378	0.848731
CCNB1IP1	0.000740519	1	0.0307757	11.2709	10.1636	9.76577	0.901755	0.866459	0.960858
CCNB3	0.0203325	1	0.132905	5.19593	5.93078	6.31928	1.14143	1.2162	1.06551
CCNC	0.0100875	1	0.0920769	8.47134	8.05226	8.17556	0.950529	0.965085	1.01531
CCND1	0.00184767	1	0.0413732	4.60057	8.47168	3.71059	1.84144	0.80655	0.438
CCNE2	0.00477559	1	0.0631216	10.1326	8.55797	9.61333	0.844596	0.94875	1.12332
CCNG2	0.00201624	1	0.0428981	7.52972	6.68576	6.79593	0.887916	0.902548	1.01648
CCNH	0.0410952	1	0.196143	9.76415	10.3686	9.05909	1.06191	0.927791	0.873702
CCNI	0.0331549	1	0.174052	10.0999	9.69916	9.61224	0.960326	0.951719	0.991038
CCNT2	0.0112584	1	0.0967378	7.21612	6.72322	6.30076	0.931694	0.87315	0.937164
CCNYL1	0.00022999	1	0.0277955	7.15315	8.55679	8.3677	1.19623	1.16979	0.977902
CCNYL2	0.000392934	1	0.0277955	4.08495	6.27542	3.68885	1.53623	0.903033	0.587825
CCPG1	0.00031609	1	0.0277955	6.40183	7.83726	7.80519	1.22422	1.21921	0.995909
CCT4	0.00467269	1	0.0627424	9.65192	10.0405	9.03047	1.04026	0.935614	0.899402
CCT6B	0.0344961	1	0.177552	5.48224	6.03211	4.95292	1.1003	0.90345	0.821093
CCT6P1	0.00721018	1	0.0765845	8.49866	7.82711	7.7697	0.920981	0.914226	0.992666
CCT7	0.0448567	1	0.204858	11.4778	11.8034	10.3421	1.02837	0.901056	0.876201
CCZ1	0.0377361	1	0.186897	4.26096	4.49448	4.27774	1.05481	1.00394	0.951777
CD109	0.0472445	1	0.210991	4.58716	5.99436	5.35704	1.30677	1.16783	0.89368
CD151	0.00455842	1	0.0615685	7.55542	9.02564	7.88577	1.19459	1.04372	0.873708
CD164	0.00384813	1	0.0563645	10.017	10.9824	11.3018	1.09638	1.12827	1.02908
CD180	0.0323087	1	0.171719	4.01778	4.17016	4.21414	1.03793	1.04887	1.01055
CD19	0.0361255	1	0.182422	4.02157	4.2317	4.01839	1.05225	0.99921	0.949593
CD200	0.020209	1	0.132699	7.18027	4.45555	6.98799	0.620527	0.973222	1.56838
CD24	0.000423823	1	0.0278563	11.6723	6.42014	12.4713	0.550031	1.06845	1.94253
CD276	0.042486	1	0.199201	5.64352	6.12297	5.55039	1.08496	0.983498	0.906487
CD34	0.00827843	1	0.0821969	5.13868	5.46556	5.39016	1.06361	1.04894	0.986204
CD37	0.0124648	1	0.101621	3.68208	3.54929	4.00777	0.963934	1.08845	1.12918
CD3G	0.0218277	1	0.137984	4.32782	4.59772	4.15788	1.06236	0.960733	0.904336
CD4	0.0434026	1	0.201291	4.50013	4.59842	4.78573	1.02184	1.06346	1.04073
CD40	0.012014	1	0.100025	4.71989	6.2991	4.40265	1.33459	0.932788	0.698934
CD44	0.00339382	1	0.0537542	4.22569	6.88018	3.96614	1.62818	0.938578	0.576459
CD58	0.00117442	1	0.0350255	6.13536	7.41615	6.10398	1.20876	0.994885	0.823065
CD59	0.0490686	1	0.215143	8.24194	9.32737	8.01661	1.1317	0.97266	0.859472
CD68	0.00786934	1	0.0798856	4.06959	5.01311	4.19446	1.23185	1.03068	0.836698
CD69	0.0171376	1	0.121751	3.64817	3.69242	3.47105	1.01213	0.95145	0.940046
CD70	0.000813545	1	0.031222	5.30285	6.86398	5.10569	1.29439	0.96282	0.743839
CD97	0.000506184	1	0.0289037	4.41275	7.37186	4.03742	1.67058	0.914945	0.547681
CD99	0.00163238	1	0.0399159	7.46052	11.0079	12.8846	1.47548	1.72704	1.17049
CDAN1	0.00918717	1	0.0873755	5.53364	5.95905	5.80286	1.07688	1.04865	0.973789
CDC123	0.00240266	1	0.0456594	10.4684	11.2714	8.99161	1.07671	0.858927	0.797733
CDC14A	0.00413718	1	0.0586803	4.33924	4.82648	3.90478	1.11229	0.899877	0.809033
CDC14B	0.00286086	1	0.0489167	5.75891	6.52743	5.82478	1.13345	1.01144	0.892354
CDC20	0.0163323	1	0.117979	11.131	11.9231	10.7986	1.07116	0.970134	0.905687
CDC25C	0.0044776	1	0.0613197	6.62132	7.21096	6.1087	1.08905	0.922581	0.847142
CDC27	0.00846321	1	0.0834462	9.23062	9.70179	8.70679	1.05104	0.943251	0.897442
CDC37	0.00884564	1	0.0855867	9.63731	10.2437	7.72629	1.06293	0.801706	0.754245
CDC42BPB	0.0477421	1	0.211901	6.45345	7.03421	5.82553	1.08999	0.9027	0.828171
CDC42EP1	0.000808445	1	0.031222	4.36748	6.1281	4.35829	1.40312	0.997897	0.711198
CDC42EP2	0.00157129	1	0.0394986	5.38521	6.35964	4.3936	1.18095	0.815865	0.690857
CDC42EP5	0.0157962	1	0.116181	3.68746	4.19545	3.35258	1.13776	0.909185	0.799099
CDC42SE1	0.0182171	1	0.12553	8.43092	8.96173	8.25866	1.06296	0.979568	0.921547
CDCA3	0.0249748	1	0.148127	9.48278	10.326	8.74386	1.08893	0.922079	0.846779
CDH1	0.00537973	1	0.0654254	6.97384	4.19388	8.6226	0.601372	1.23642	2.056
CDH16	0.0485118	1	0.214004	3.89205	3.95997	4.07487	1.01745	1.04697	1.02901
CDH2	0.0361255	1	0.182422	9.82878	7.73077	9.94234	0.786544	1.01155	1.28607
CDK11A	0.0411824	1	0.196287	8.22607	8.62075	9.23682	1.04798	1.12287	1.07146
CDK14	0.0454458	1	0.206225	5.93778	5.40675	5.4324	0.910568	0.914889	1.00474
CDK17	0.00350631	1	0.0542925	7.1725	8.20107	6.54441	1.1434	0.91243	0.797995
CDK3	0.0293574	1	0.162694	6.88895	6.55678	6.09466	0.951782	0.8847	0.929519
CDK5R1	0.000189448	1	0.0277955	6.41406	4.5821	5.52916	0.714384	0.862038	1.20669
CDK5R2	0.00046122	1	0.028499	5.89888	3.87227	6.63771	0.656441	1.12525	1.71417
CDK7	0.000862663	1	0.031941	8.76517	10.087	9.68434	1.1508	1.10487	0.960082
CDKL5	0.0149862	1	0.112426	3.82512	3.9609	4.00002	1.0355	1.04572	1.00988
CDKN1B	0.0033172	1	0.0531525	11.5487	10.3827	11.6632	0.899031	1.00991	1.12333
CDKN2A	0.0373352	1	0.185579	8.3531	7.17663	7.88809	0.859158	0.944331	1.09914
CDKN2AIP	0.0388251	1	0.190236	8.71713	8.13028	8.32979	0.932678	0.955566	1.02454
CDKN2C	0.0485184	1	0.214004	10.6769	9.37852	10.6948	0.878393	1.00168	1.14035
CDKN2D	0.0171186	1	0.1217	5.69612	5.20355	4.61928	0.913524	0.810951	0.887717
CDO1	0.0232341	1	0.142685	5.22202	7.61924	4.64633	1.45906	0.889757	0.609815
CDON	0.0449782	1	0.204869	5.76332	5.12309	5.05427	0.888912	0.876972	0.986567
CDR2L	0.00320418	1	0.0518351	5.80428	6.971	5.23686	1.20101	0.90224	0.751235
CDS1	0.000718607	1	0.0302666	6.72786	4.97301	6.76032	0.739166	1.00482	1.3594
CDYL	0.0272526	1	0.155692	8.37366	9.15437	8.15077	1.09323	0.973382	0.89037
CEACAM3	0.0453285	1	0.205873	4.95761	5.10471	5.11105	1.02967	1.03095	1.00124
CEBPB	0.00566423	1	0.0673766	9.76371	11.225	10.7628	1.14967	1.10233	0.958826
CECR2	0.0482943	1	0.213426	5.35211	4.8665	5.02669	0.909268	0.939198	1.03292
CECR6	0.00102688	1	0.0342896	6.02195	4.49535	5.33422	0.746495	0.885797	1.18661
CEL	0.00209752	1	0.0434625	5.98727	4.63656	9.79724	0.774404	1.63634	2.11304
CELA3B	0.0405224	1	0.194381	4.10832	4.25786	4.78698	1.0364	1.16519	1.12427
CELF1	0.00817805	1	0.0818519	8.10903	7.73577	7.54743	0.95397	0.930744	0.975654
CELF3	0.00974717	1	0.0905579	5.2685	4.76335	5.40207	0.904119	1.02535	1.13409
CELF4	0.000267475	1	0.0277955	6.90326	4.56731	6.36045	0.661617	0.921369	1.3926
CELF6	0.00413718	1	0.0586803	4.69029	4.085	5.4277	0.870948	1.15722	1.32869
CELP	0.0345014	1	0.177552	4.74588	4.1927	5.6085	0.883439	1.18176	1.33768
CELSR1	0.0349146	1	0.178314	4.50422	4.88641	4.79107	1.08485	1.06368	0.980488
CELSR2	0.00112415	1	0.0347309	8.04296	6.42566	6.28603	0.798918	0.781556	0.978269
CELSR3	0.0107852	1	0.0947173	7.91011	6.95569	7.22124	0.879343	0.912913	1.03818
CENPF	0.0194332	1	0.130089	10.4335	9.88567	8.87016	0.947492	0.85016	0.897274
CENPN	0.00179704	1	0.0410915	7.61279	8.32402	7.84907	1.09343	1.03104	0.942943
CENPP	0.0303866	1	0.165773	5.97651	5.24181	5.20225	0.877068	0.870448	0.992452
CENPT	0.00173814	1	0.0407633	5.83256	6.7525	4.74139	1.15772	0.812917	0.702168
CENPV	0.000385509	1	0.0277955	9.02988	7.54171	7.28922	0.835195	0.807233	0.96652
CEP164	0.0160852	1	0.117286	6.35313	6.78527	6.84912	1.06802	1.07807	1.00941
CEP290	0.0422262	1	0.198783	7.05494	7.4178	6.8788	1.05143	0.975034	0.927337
CEP55	0.00637302	1	0.0716375	9.17566	10.278	9.53881	1.12014	1.03958	0.928077
CEP63	0.0259746	1	0.151773	6.88088	7.29038	6.77833	1.05951	0.985097	0.929764
CEP68	0.014811	1	0.111651	7.54638	6.99379	6.22569	0.926773	0.82499	0.890174
CEP72	0.0295012	1	0.16275	8.46137	7.41202	8.85526	0.875984	1.04655	1.19472
CERCAM	0.000368354	1	0.0277955	4.54513	5.14708	4.43648	1.13244	0.976094	0.86194
CERK	0.031205	1	0.168017	9.60351	9.02712	8.2727	0.939982	0.861425	0.916427
CES4A	0.00700821	1	0.0755156	5.05392	5.47963	5.05537	1.08423	1.00029	0.922576
CFHR4	0.0405283	1	0.194381	5.36468	4.03963	9.81948	0.753005	1.83039	2.43078
CFL2	0.0122639	1	0.101322	9.12479	10.5095	7.65175	1.15175	0.838567	0.728079
CFTR	0.0473241	1	0.210991	3.68392	3.73985	3.58239	1.01518	0.97244	0.957898
CHAF1A	0.0293574	1	0.162694	7.65144	7.33047	6.53945	0.958051	0.854668	0.892091
CHCHD7	0.0121095	1	0.100408	8.779	7.73687	9.86712	0.881293	1.12395	1.27534
CHD6	0.00041701	1	0.0278563	6.93513	5.95069	6.71777	0.85805	0.968658	1.12891
CHD7	0.00121778	1	0.0352666	8.06747	6.68408	7.67312	0.828523	0.951119	1.14797
CHDH	0.0289281	1	0.161139	4.79799	4.32007	4.76101	0.900393	0.992293	1.10207
CHGA	0.00028998	1	0.0277955	11.0111	6.90701	10.6677	0.627276	0.96881	1.54447
CHGB	0.000401998	1	0.0277955	8.87967	5.04236	9.99398	0.567854	1.12549	1.98201
CHIC1	0.0142875	1	0.10925	5.10325	5.62709	4.92267	1.10265	0.964615	0.874817
CHKB_CPT1B	0.0124525	1	0.101621	6.57601	5.81769	4.72031	0.884684	0.717808	0.811372
CHL1	0.0313744	1	0.16827	4.83675	3.73608	3.54352	0.772436	0.732623	0.948459
CHMP6	0.0179245	1	0.124178	6.42351	7.16454	6.70363	1.11536	1.04361	0.935668
CHN1	0.00208188	1	0.0433559	10.7666	9.73616	10.1161	0.904294	0.939582	1.03902
CHN2	0.000323663	1	0.0277955	7.89442	4.74934	7.41761	0.601607	0.939602	1.56182
CHP	0.0011536	1	0.0347585	8.2214	9.13112	8.99478	1.11065	1.09407	0.985068
CHPF2	0.0067795	1	0.0740293	6.98597	7.82899	7.59196	1.12067	1.08674	0.969724
CHRNB1	0.0459114	1	0.207653	5.46104	6.66295	4.24851	1.22009	0.777968	0.637633
CHRNB2	0.00590232	1	0.0687538	6.21217	5.84205	6.15554	0.940421	0.990884	1.05366
CHST1	0.0135605	1	0.106492	5.38244	4.13493	4.0136	0.768226	0.745685	0.970658
CHST14	0.0108833	1	0.0948144	7.74871	8.82346	7.24436	1.1387	0.934912	0.821034
CHST15	0.0176048	1	0.123371	5.99589	7.71606	4.70888	1.28689	0.78535	0.61027
CHST3	0.000391042	1	0.0277955	4.49745	5.62931	3.98639	1.25167	0.886367	0.708149
CHST6	0.00486296	1	0.0631815	4.51758	5.37986	3.98324	1.19087	0.881719	0.740398
CHST9	0.00572432	1	0.0675077	5.88356	3.94193	11.2209	0.66999	1.90716	2.84655
CHSY3	0.0174565	1	0.12254	4.17901	5.49949	3.76689	1.31598	0.901383	0.684952
CHTF8	0.0224583	1	0.140408	9.1061	9.47745	8.39566	1.04078	0.921982	0.885857
CHURC1	0.0272563	1	0.155692	8.88632	9.69517	9.79385	1.09102	1.10213	1.01018
CIB1	0.000125089	1	0.0277955	8.30835	10.5543	9.54082	1.27032	1.14834	0.903977
CIDEA	0.0473816	1	0.210991	4.1014	4.26463	3.94021	1.0398	0.960698	0.923928
CIDEB	0.0305212	1	0.166024	6.36203	5.16203	6.86679	0.811381	1.07934	1.33025
CINP	0.0255905	1	0.150039	6.16773	6.77174	5.957	1.09793	0.965833	0.879685
CISD2	0.0391574	1	0.191048	8.14144	7.67179	8.07911	0.942314	0.992344	1.05309
CITED1	0.0158324	1	0.116239	7.34436	5.99847	5.16936	0.816746	0.703855	0.86178
CITED2	0.0277483	1	0.157075	6.40835	7.45408	4.46195	1.16318	0.696271	0.598591
CIZ1	0.0375779	1	0.186454	6.93901	7.30695	6.79629	1.05302	0.979432	0.930113
CKAP4	0.00224105	1	0.0446341	8.18598	9.03314	8.05745	1.10349	0.984299	0.891988
CKB	0.00040396	1	0.0277955	11.5604	9.91888	9.21782	0.858003	0.79736	0.929321
CKLF	0.00210697	1	0.0436145	9.25793	10.1354	8.78117	1.09478	0.948503	0.866387
CKMT1A	0.000786047	1	0.0307757	8.96648	5.33624	8.52941	0.595132	0.951255	1.5984
CKMT2	0.012445	1	0.101621	3.99642	3.64761	3.67974	0.912718	0.920758	1.00881
CLASP1	0.0151515	1	0.11305	7.35271	6.96796	5.98449	0.947673	0.813917	0.858858
CLCF1	0.000373187	1	0.0277955	4.82936	5.67024	4.72451	1.17412	0.978288	0.833212
CLCN4	0.00725792	1	0.0768908	5.33969	4.63117	6.19991	0.867311	1.1611	1.33874
CLDN1	0.00797769	1	0.080471	4.78279	7.03567	4.34641	1.47104	0.908761	0.617768
CLDN23	0.00768598	1	0.0786822	3.62958	4.28423	3.66085	1.18037	1.00862	0.854494
CLDN3	0.00184808	1	0.0413732	7.71644	4.72412	8.54335	0.612214	1.10716	1.80845
CLDN4	0.00349978	1	0.0542662	5.55084	4.53872	6.46693	0.817663	1.16503	1.42483
CLDN5	0.0265717	1	0.153309	5.54251	4.48997	4.49365	0.810095	0.810761	1.00082
CLDN7	0.0120648	1	0.100169	7.77153	5.6018	8.45437	0.72081	1.08786	1.50922
CLDN8	0.00474693	1	0.0631216	3.61736	3.77806	3.48504	1.04442	0.96342	0.922442
CLEC11A	0.0396998	1	0.192556	4.70502	5.69728	3.87556	1.21089	0.823709	0.680249
CLEC18A	0.0293969	1	0.162694	4.51116	3.81419	3.74665	0.8455	0.830529	0.982293
CLEC2B	0.0205151	1	0.133116	3.74615	5.02335	5.52916	1.34093	1.47596	1.10069
CLECL1	0.0244069	1	0.146812	3.88342	3.76299	4.6491	0.968987	1.19717	1.23548
CLGN	0.00338368	1	0.0536687	9.21764	7.92566	9.78833	0.859836	1.06191	1.23502
CLIC1	0.00172044	1	0.0404861	11.1279	12.5436	11.8375	1.12722	1.06376	0.943704
CLIC3	0.0326475	1	0.172675	3.77355	4.42261	3.42005	1.172	0.906321	0.773309
CLIC4	0.0105188	1	0.0939388	9.16881	9.94372	7.92457	1.08452	0.864296	0.796942
CLINT1	0.00252638	1	0.046305	7.4821	8.1668	7.10811	1.09151	0.950016	0.870367
CLIP1	0.000948728	1	0.0332425	5.96495	6.76498	6.19707	1.13412	1.03892	0.916052
CLIP2	0.0318571	1	0.17009	5.5403	6.52325	5.06455	1.17742	0.91413	0.776385
CLIP4	0.00832316	1	0.0825462	6.22164	8.29073	7.41964	1.33256	1.19255	0.894932
CLK2	0.0481001	1	0.212659	9.68232	9.20866	8.77155	0.95108	0.905935	0.952532
CLK4	0.00570817	1	0.0675077	5.74225	6.36123	5.25952	1.10779	0.915934	0.82681
CLN3	0.0494983	1	0.216063	7.63401	8.11658	9.66078	1.06321	1.26549	1.19025
CLNS1A	0.0464438	1	0.209235	9.612	9.10137	8.60852	0.946876	0.895601	0.945848
CLPX	0.0211026	1	0.135802	8.34548	9.00331	9.19791	1.07882	1.10214	1.02161
CLSTN2	0.022256	1	0.139568	6.91309	4.93791	4.77557	0.714284	0.690801	0.967124
CLTB	0.00501034	1	0.0640889	6.84092	7.76994	7.33706	1.1358	1.07252	0.944287
CLU	0.00110365	1	0.0345203	5.11016	7.25295	10.4729	1.41932	2.04943	1.44396
CMBL	0.0398421	1	0.192612	8.56551	7.80198	8.30194	0.910859	0.969228	1.06408
CMPK1	0.0368584	1	0.18414	8.04473	8.43569	8.72662	1.0486	1.08476	1.03449
CMPK2	0.0254949	1	0.149776	7.54972	5.72323	6.3608	0.758072	0.842521	1.1114
CMTM3	4.75014e-05	0.980334	0.0277955	5.88404	7.56044	4.67633	1.28491	0.794749	0.618526
CMTM6	0.0252534	1	0.14925	6.75501	7.31802	6.7536	1.08335	0.999791	0.922872
CNIH2	0.014486	1	0.110481	5.58033	5.08152	4.79752	0.910611	0.859719	0.944112
CNN2	0.000229762	1	0.0277955	5.6013	8.20703	5.16497	1.4652	0.922102	0.629335
CNNM2	0.011609	1	0.0983894	5.36946	5.99665	5.38146	1.11681	1.00223	0.897411
CNNM4	0.0443658	1	0.203766	6.58254	6.99611	5.82858	1.06283	0.88546	0.833117
CNOT7	0.0172706	1	0.122016	9.60225	8.8939	8.94703	0.926231	0.931763	1.00597
CNR1	0.0179245	1	0.124178	4.57383	3.95738	3.81568	0.865223	0.834242	0.964192
CNTN3	0.00267828	1	0.0474715	5.50487	3.63424	3.46082	0.660187	0.628684	0.952281
CNTN4	0.00621007	1	0.0706913	5.71281	3.8743	4.37998	0.678177	0.766694	1.13052
CNTNAP1	0.0060122	1	0.0693184	6.57041	7.82549	5.74468	1.19102	0.874326	0.734099
CNTNAP2	0.000138423	1	0.0277955	7.93624	4.53397	7.75248	0.5713	0.976846	1.70986
COBL	0.00228762	1	0.044713	7.41128	5.11737	9.02365	0.690484	1.21756	1.76334
COCH	0.00215862	1	0.0438658	10.316	8.60127	8.76114	0.833783	0.84928	1.01859
COG2	0.00525923	1	0.0650472	7.34738	6.76382	6.89013	0.920576	0.937767	1.01867
COG8	0.0144447	1	0.110288	8.96515	9.66379	8.58202	1.07793	0.957265	0.88806
COL11A1	0.00211853	1	0.0436349	4.03239	5.63519	6.33704	1.39748	1.57154	1.12455
COL12A1	0.00223439	1	0.044554	3.96057	5.70851	3.77528	1.44133	0.953216	0.661343
COL15A1	0.0160649	1	0.117286	3.91974	4.86575	3.61558	1.24134	0.922404	0.743069
COL19A1	0.00879999	1	0.0855522	3.69543	3.82852	3.55675	1.03601	0.962472	0.929014
COL1A1	0.0479788	1	0.21253	5.05468	6.27261	4.92023	1.24095	0.973401	0.7844
COL27A1	0.0345512	1	0.177552	4.89361	5.5223	4.36782	1.12847	0.892556	0.790943
COL2A1	0.00477559	1	0.0631216	5.58051	3.97912	4.15204	0.713038	0.744025	1.04346
COL3A1	0.00909537	1	0.086881	4.08168	7.1581	3.72312	1.75371	0.912154	0.520127
COL5A1	0.000645238	1	0.029489	4.50464	6.79696	4.27479	1.50888	0.948975	0.628926
COL5A2	0.000565915	1	0.0293213	5.32306	10.6835	5.62908	2.00702	1.05749	0.526896
COL6A1	0.012071	1	0.100169	4.30595	4.86337	4.33609	1.12946	1.007	0.891581
COL6A2	0.000509206	1	0.0289037	4.18499	5.83227	4.19345	1.39362	1.00202	0.719008
COL7A1	0.0415349	1	0.197065	4.99589	5.55396	4.86145	1.11171	0.973089	0.875312
COLEC11	0.0291096	1	0.162005	6.14299	5.89253	9.36412	0.959228	1.52436	1.58915
COMMD1	0.000433639	1	0.0278679	9.55724	10.4872	8.69662	1.09731	0.909951	0.829258
COMMD3	0.0204182	1	0.132905	10.332	10.9306	9.19229	1.05794	0.889694	0.840966
COMP	0.0395796	1	0.192408	3.51131	3.84416	3.62599	1.0948	1.03266	0.943246
COMTD1	0.0402975	1	0.193815	7.06158	6.55373	8.42859	0.928082	1.19358	1.28607
COPG2IT1	0.00532342	1	0.0650472	6.83652	4.74928	5.19152	0.694693	0.759381	1.09312
COQ10A	0.0498762	1	0.216796	8.94282	8.59636	10.0916	0.961258	1.12846	1.17394
COQ10B	0.00211853	1	0.0436349	6.31058	6.85012	6.93775	1.0855	1.09938	1.01279
COQ2	0.000566451	1	0.0293213	6.89174	7.62738	7.70208	1.10674	1.11758	1.00979
CORO1A	0.0124525	1	0.101621	7.14215	5.88425	4.70202	0.823876	0.658348	0.799086
CORO1B	0.0363106	1	0.182865	6.86081	7.62348	6.55932	1.11116	0.956056	0.86041
CORO1C	0.0382895	1	0.188957	10.4089	11.2488	10.6968	1.08069	1.02766	0.950928
CORO2A	0.0230764	1	0.142292	6.43835	5.22648	5.15706	0.811774	0.800991	0.986717
CORO2B	0.0414065	1	0.197065	5.6198	4.57419	4.01352	0.813941	0.714174	0.877427
COX16	0.0372253	1	0.185345	9.46227	9.03024	9.79714	0.954342	1.03539	1.08493
COX17	0.000517852	1	0.0289037	8.49816	7.70705	8.62729	0.906909	1.0152	1.1194
COX5A	0.0333389	1	0.174337	10.3002	9.83146	10.7218	0.95449	1.04093	1.09056
COX6A1	0.0296774	1	0.163154	6.92073	6.73911	7.28348	0.973757	1.05241	1.08078
COX6C	0.0247338	1	0.147573	13.4432	13.1567	14.1557	0.978691	1.05301	1.07593
COX7B	0.00905145	1	0.086881	10.1775	9.20649	10.1442	0.904593	0.996728	1.10185
CP110	0.00703575	1	0.0755156	8.65507	7.59596	8.1222	0.877632	0.938432	1.06928
CPA2	0.0486982	1	0.214156	4.83895	4.32643	4.37176	0.894086	0.903452	1.01048
CPAMD8	0.020178	1	0.132664	4.10961	4.42395	3.96862	1.07649	0.965693	0.897077
CPE	0.000455638	1	0.0283774	11.1014	7.78483	11.5862	0.701245	1.04366	1.4883
CPLX1	0.000433639	1	0.0278679	7.80741	4.48761	9.64982	0.574788	1.23598	2.15033
CPLX2	0.000321901	1	0.0277955	4.85875	4.09704	6.24416	0.843229	1.28514	1.52407
CPNE1	0.0186712	1	0.127132	8.76441	9.72569	7.97685	1.10968	0.91014	0.820183
CPNE2	0.00145151	1	0.0379884	8.23949	9.63988	6.94959	1.16996	0.843449	0.720921
CPNE4	0.00702086	1	0.0755156	5.1777	3.76282	4.63412	0.726736	0.895015	1.23156
CPNE8	0.00736563	1	0.0773204	4.19071	6.30297	5.79011	1.50403	1.38165	0.918633
CPOX	0.0244543	1	0.147011	8.84824	9.4807	9.93027	1.07148	1.12229	1.04742
CPSF6	0.00184179	1	0.0413732	9.38939	8.74287	9.10641	0.931143	0.969861	1.04158
CPT1A	0.00647704	1	0.0722972	5.63687	7.10622	5.93971	1.26067	1.05373	0.835847
CPVL	0.00958847	1	0.0896916	7.64895	5.6423	9.69402	0.737657	1.26737	1.7181
CPXCR1	0.00895738	1	0.0864698	3.52617	3.67507	3.44357	1.04223	0.976576	0.937007
CRABP1	0.0279215	1	0.157615	5.52568	4.66229	4.09356	0.843749	0.740825	0.878016
CRAT	0.00257295	1	0.0470332	6.47434	7.58054	7.89035	1.17086	1.21871	1.04087
CREB3	0.00527752	1	0.0650472	8.50607	9.21745	7.85506	1.08363	0.923465	0.852195
CREB3L1	0.0232963	1	0.142685	4.42676	5.3572	5.403	1.21018	1.22053	1.00855
CREBZF	0.0302226	1	0.165403	7.50843	6.81617	7.909	0.907802	1.05335	1.16033
CREM	0.019604	1	0.13085	6.53426	7.17383	5.66736	1.09788	0.86733	0.790005
CRHR2	0.031862	1	0.17009	4.02881	3.87473	4.10115	0.961756	1.01796	1.05843
CRIM1	0.0026386	1	0.0473724	5.96007	9.30582	7.23823	1.56136	1.21445	0.777818
CRISPLD1	0.0316158	1	0.169038	5.41089	7.50522	5.53061	1.38706	1.02213	0.736901
CRLS1	0.0172038	1	0.121843	7.93191	7.48912	8.71095	0.944176	1.09822	1.16315
CRMP1	0.00126985	1	0.0359987	10.5843	7.70812	8.77802	0.728257	0.82934	1.1388
CRNKL1	0.00493306	1	0.0635112	8.96427	8.15129	8.88512	0.909308	0.99117	1.09003
CROT	0.0124675	1	0.101621	5.3996	6.12663	5.32358	1.13464	0.985921	0.868925
CRTAP	0.00034395	1	0.0277955	7.19603	8.97671	6.21469	1.24745	0.863628	0.692313
CRTC2	0.0146426	1	0.111081	5.92064	6.40847	5.3244	1.08239	0.899294	0.830837
CRTC3	0.0065028	1	0.0723866	7.46746	8.18529	7.15802	1.09613	0.958562	0.874498
CRYBA2	0.00455616	1	0.0615685	5.99813	4.1707	4.54317	0.695333	0.757432	1.08931
CRYZ	0.0226291	1	0.140949	9.45277	10.8896	9.89251	1.15201	1.04652	0.908432
CSDA	0.00849584	1	0.0836032	6.48677	8.20259	6.4799	1.26451	0.99894	0.789981
CSF1R	0.00523082	1	0.0650472	3.94646	4.14273	3.80327	1.04973	0.963718	0.918059
CSF2	0.021747	1	0.137715	3.99631	4.2469	3.99358	1.06271	0.999319	0.940352
CSF2RA	0.0468477	1	0.210504	3.76934	4.35657	3.62703	1.15579	0.962246	0.832544
CSGALNACT1	0.0410507	1	0.196112	4.3225	5.29977	4.01082	1.22609	0.927894	0.75679
CSGALNACT2	0.00248476	1	0.0461124	7.55215	8.3781	6.89699	1.10937	0.913249	0.823217
CSK	0.0397392	1	0.192566	8.47354	9.02268	8.78589	1.06481	1.03686	0.973756
CSNK1A1	0.00267973	1	0.0474715	9.44565	10.3289	9.27173	1.09351	0.981587	0.897647
CSPG4	0.00374472	1	0.055967	3.80274	4.18855	3.7395	1.10146	0.983369	0.89279
CSRNP1	0.0262715	1	0.152456	5.08308	6.21023	5.29994	1.22175	1.04266	0.853421
CSRNP3	0.00288362	1	0.0490215	6.29415	4.44061	6.74463	0.705515	1.07157	1.51885
CST7	0.0484919	1	0.214004	4.01603	4.17188	4.20939	1.03881	1.04815	1.00899
CSTF3	0.0124525	1	0.101621	9.46419	8.86159	8.35411	0.936329	0.882707	0.942732
CT45A1	0.000385509	1	0.0277955	3.73557	9.14075	10.7544	2.44695	2.87891	1.17653
CTBS	0.0101653	1	0.092419	6.96603	8.20922	9.72726	1.17846	1.39639	1.18492
CTDNEP1	0.0244028	1	0.146812	9.01657	9.55352	8.36123	1.05955	0.927318	0.875199
CTDSP1	0.00126127	1	0.0359987	7.19231	8.22058	7.5559	1.14297	1.05055	0.919144
CTF1	0.0105945	1	0.0939388	4.84844	5.29166	4.52972	1.09141	0.934262	0.85601
CTGF	0.000197705	1	0.0277955	4.4386	10.5542	5.81384	2.37782	1.30984	0.550858
CTNNA1	0.00109819	1	0.0345203	7.62847	8.80749	6.67437	1.15455	0.874929	0.757806
CTSA	0.00212951	1	0.0437302	9.03399	10.4695	10.0491	1.1589	1.11236	0.959845
CTSB	0.0345637	1	0.177552	7.80053	8.79099	7.56719	1.12697	0.970086	0.860789
CTSL1	0.000134742	1	0.0277955	6.61194	9.98256	9.55471	1.50978	1.44507	0.957141
CTSL1P8	0.000374215	1	0.0277955	4.24107	5.70831	6.33594	1.34596	1.49395	1.10995
CTSO	0.0030576	1	0.0506003	5.07255	6.7608	7.3209	1.33282	1.44324	1.08285
CTSZ	0.0104018	1	0.0935392	4.50327	5.82186	4.69548	1.29281	1.04268	0.806527
CTU2	0.0277483	1	0.157075	4.44723	4.61431	4.95684	1.03757	1.11459	1.07423
CTXN3	0.0271822	1	0.155616	3.75792	3.87895	3.67046	1.03221	0.976726	0.946251
CUL2	0.045054	1	0.205076	8.12699	8.2529	6.2518	1.01549	0.769264	0.757528
CUL7	0.00286086	1	0.0489167	5.80078	6.57157	5.71582	1.13288	0.985354	0.86978
CWF19L1	0.0153695	1	0.113894	6.4536	7.10647	6.08094	1.10116	0.942255	0.85569
CXCL5	0.0176924	1	0.123657	3.51146	5.3899	3.64161	1.53494	1.03706	0.675635
CXCR4	0.00168709	1	0.0402662	8.64992	5.58986	4.55512	0.646232	0.526609	0.814891
CXXC1	0.00112415	1	0.0347309	9.30366	8.66109	8.45322	0.930934	0.90859	0.975999
CXXC1P1	0.0485695	1	0.214036	4.2238	4.38672	4.20783	1.03857	0.996219	0.95922
CXXC4	0.0255905	1	0.150039	7.13191	5.35395	8.0241	0.750703	1.1251	1.49873
CXorf26	0.0364331	1	0.183142	8.88127	9.49311	7.83788	1.06889	0.882518	0.825639
CXorf31	0.00697667	1	0.0753451	3.88098	4.31436	4.82253	1.11167	1.24261	1.11778
CXorf36	0.0422116	1	0.198783	4.37689	4.49398	4.4912	1.02675	1.02612	0.999383
CYB561	0.0141739	1	0.10919	8.16827	7.50785	8.69821	0.919149	1.06488	1.15855
CYB5A	0.00228473	1	0.044713	9.29898	8.15312	9.58242	0.876775	1.03048	1.17531
CYBRD1	0.00258419	1	0.0470462	4.67611	7.59953	3.9915	1.62518	0.853594	0.52523
CYCS	0.000638244	1	0.029489	9.64824	8.62409	9.40708	0.893851	0.975005	1.09079
CYFIP1	0.00527943	1	0.0650472	10.5195	11.6333	10.3525	1.10588	0.984121	0.889899
CYFIP2	0.00038826	1	0.0277955	8.56039	6.02838	6.23487	0.704218	0.728339	1.03425
CYP20A1	0.00325702	1	0.0523915	7.36441	8.00723	8.1873	1.08729	1.11174	1.02249
CYP26A1	0.0204182	1	0.132905	4.78323	5.67616	3.89867	1.18668	0.815071	0.68685
CYP27A1	0.0102351	1	0.0927983	6.4054	5.78127	6.50139	0.902563	1.01499	1.12456
CYP2J2	0.0142731	1	0.10925	5.47011	4.48156	6.77759	0.819282	1.23902	1.51233
CYP7B1	0.0313532	1	0.16827	4.38633	3.77331	5.66204	0.860242	1.29084	1.50055
CYR61	0.000113909	1	0.0277955	5.28488	11.2883	4.35133	2.13596	0.823354	0.385473
CYS1	0.042486	1	0.199201	4.00861	5.16977	3.71219	1.28967	0.926053	0.718057
CYTH2	0.0471381	1	0.210991	7.47974	7.13994	6.13598	0.954571	0.820347	0.859388
CYTH3	0.0259028	1	0.151662	5.79932	6.62657	4.89564	1.14265	0.844176	0.73879
DAAM1	0.00575279	1	0.0676117	7.72303	6.69023	6.85119	0.86627	0.887111	1.02406
DAB2	0.0240128	1	0.145586	4.27253	5.2452	6.45534	1.22766	1.51089	1.23071
DACH1	0.0182171	1	0.12553	7.53857	4.7109	8.58738	0.624906	1.13913	1.82287
DAG1	0.000220245	1	0.0277955	6.94385	8.10977	6.73029	1.16791	0.969246	0.8299
DAGLA	0.00171316	1	0.0404216	5.27249	4.80945	5.94741	0.912179	1.12801	1.23661
DAGLB	0.0231985	1	0.142685	6.27382	7.07174	5.24327	1.12718	0.835739	0.741441
DAOA_AS	0.0327669	1	0.172706	3.51531	3.63022	3.24205	1.03269	0.922265	0.893073
DAPL1	0.000627183	1	0.029489	7.40886	4.31693	4.56905	0.582671	0.616701	1.0584
DAZ1	0.0116467	1	0.0983894	4.28116	5.09052	3.67386	1.18905	0.858146	0.721705
DAZAP2	0.0249786	1	0.148127	7.97086	8.34678	8.41687	1.04716	1.05596	1.0084
DAZL	0.0123139	1	0.10141	3.54165	3.61171	3.18074	1.01978	0.898094	0.880672
DBC1	0.0147888	1	0.111651	5.51622	4.30981	4.64833	0.781298	0.842667	1.07855
DBH	0.0242624	1	0.146155	4.43164	3.96636	4.10938	0.89501	0.927282	1.03606
DBN1	0.0315029	1	0.168697	8.58941	9.18384	7.43816	1.0692	0.86597	0.809919
DBNDD1	0.0275786	1	0.156882	6.76204	6.2232	6.03337	0.920314	0.892242	0.969497
DCAF12	0.00259131	1	0.0470462	9.62995	8.71891	9.62626	0.905395	0.999617	1.10407
DCAF15	0.0360669	1	0.182422	5.90644	6.22882	5.21787	1.05458	0.88342	0.837697
DCAF5	0.0232963	1	0.142685	6.43314	6.03157	5.98684	0.937579	0.930624	0.992583
DCAF7	0.02278	1	0.141636	8.4229	7.98645	8.0974	0.948183	0.961356	1.01389
DCAF8	0.0189008	1	0.128061	6.32088	6.70008	6.06259	1.05999	0.959137	0.904853
DCAKD	0.0229653	1	0.142038	6.54435	6.10694	5.79985	0.933162	0.886238	0.949715
DCBLD2	0.0244852	1	0.147111	6.07055	7.45093	6.78628	1.22739	1.1179	0.910797
DCHS1	0.0162681	1	0.117842	6.55931	5.1078	5.89619	0.77871	0.898904	1.15435
DCST1	0.0328513	1	0.172974	3.89827	4.11368	3.90376	1.05526	1.00141	0.948969
DCTD	0.00439062	1	0.0607329	8.99002	9.90288	8.66833	1.10154	0.964217	0.875335
DCTN1	0.00824223	1	0.0820169	6.72349	7.18188	5.72458	1.06818	0.85143	0.797086
DCUN1D2	0.00311031	1	0.0509044	7.76279	6.30186	8.35166	0.811804	1.07586	1.32527
DCUN1D4	0.00504935	1	0.0640889	7.76341	8.57132	7.10463	1.10407	0.915143	0.828884
DDAH2	0.0449579	1	0.204869	7.02072	8.62294	5.49087	1.22821	0.782095	0.636775
DDC	0.00024816	1	0.0277955	8.83562	4.48939	11.5889	0.508102	1.31161	2.58139
DDX11	0.0308135	1	0.167056	8.08189	7.29757	6.70591	0.902953	0.829745	0.918924
DDX11L2	0.0262983	1	0.152456	6.44438	5.73871	5.8123	0.890499	0.901917	1.01282
DDX19A	0.046004	1	0.207753	7.36597	7.71851	6.66003	1.04786	0.904163	0.862865
DDX21	0.0106537	1	0.0940803	11.234	11.8789	10.5399	1.05741	0.938218	0.887281
DDX25	0.00184767	1	0.0413732	7.49394	5.16559	9.07277	0.689303	1.21068	1.75639
DDX27	0.0286783	1	0.160136	9.57542	10.1221	9.2033	1.05709	0.961137	0.909226
DDX39	0.0233096	1	0.142685	12.2523	11.881	10.9493	0.969698	0.893651	0.921577
DDX41	0.00929469	1	0.0881138	8.40466	9.21901	8.88859	1.09689	1.05758	0.964159
DDX5	0.00114025	1	0.0347585	11.0826	10.4363	10.44	0.941686	0.942015	1.00035
DDX60	0.0415349	1	0.197065	4.68368	6.15151	5.12582	1.31339	1.0944	0.833263
DECR1	0.0100659	1	0.0920769	7.89278	10.2578	10.0281	1.29964	1.27054	0.97761
DECR2	0.00623164	1	0.0707335	7.45419	8.41287	8.691	1.12861	1.16592	1.03306
DEDD	0.0246225	1	0.147573	7.39239	8.21066	7.19992	1.11069	0.973964	0.876899
DEFB1	0.00342545	1	0.0540064	5.17244	3.97306	3.95956	0.768122	0.765512	0.996602
DEFB114	0.0305312	1	0.166035	3.25468	3.3906	3.06393	1.04176	0.941392	0.903655
DENND2A	0.00162198	1	0.0398032	5.80852	4.62318	4.46433	0.795932	0.768584	0.96564
DENND2C	0.00705832	1	0.0755156	4.40599	5.14479	4.44288	1.16768	1.00837	0.863569
DENND5A	0.0114754	1	0.0977823	9.2754	10.2512	8.48655	1.1052	0.914953	0.827861
DENND5B	0.0148449	1	0.111651	5.75559	6.79164	5.76912	1.18001	1.00235	0.849445
DEPDC7	0.0221345	1	0.138933	7.2492	8.85871	7.77372	1.22203	1.07236	0.877523
DFNA5	0.0153371	1	0.113894	7.25119	9.89858	8.66444	1.3651	1.1949	0.875322
DGCR11	0.0270392	1	0.155139	5.56358	5.84041	5.12202	1.04976	0.920634	0.876996
DGKA	0.0203885	1	0.132905	5.2183	6.37158	4.62372	1.22101	0.886058	0.725678
DGKB	0.0124647	1	0.101621	5.05935	3.56066	3.80224	0.703778	0.751527	1.06785
DHCR24	0.0123695	1	0.101504	10.3065	9.28425	11.1629	0.900815	1.0831	1.20235
DHCR7	0.00455842	1	0.0615685	8.95097	7.83814	8.61503	0.875675	0.962469	1.09912
DHDDS	0.0253413	1	0.149324	6.84686	7.44167	6.90973	1.08687	1.00918	0.928519
DHFRL1	0.0365077	1	0.183142	7.03794	6.60925	8.3476	0.939088	1.18608	1.26302
DHODH	0.0267847	1	0.154236	5.16678	5.69112	5.31744	1.10148	1.02916	0.93434
DHPS	0.00221034	1	0.0442883	10.2811	9.45649	8.83016	0.919793	0.858872	0.933767
DHRS13	0.0284811	1	0.159445	8.79122	7.92776	8.20002	0.901782	0.932751	1.03434
DHX16	0.0132836	1	0.105441	9.09473	9.73096	8.47022	1.06996	0.931332	0.87044
DHX29	0.0490686	1	0.215143	8.05225	8.76096	7.81765	1.08801	0.970865	0.892328
DHX38	0.00748619	1	0.0782279	7.33808	7.97632	6.91583	1.08698	0.942458	0.867045
DIABLO	0.00980758	1	0.0906984	11.1385	10.787	11.7493	0.968444	1.05484	1.08921
DIAPH3	0.0448129	1	0.204858	6.56404	7.13185	5.81312	1.0865	0.8856	0.815093
DIMT1L	0.00446282	1	0.0612891	8.24425	9.0809	9.00657	1.10148	1.09247	0.991815
DIO2	0.0110757	1	0.0958813	4.53717	4.87408	4.31335	1.07425	0.950669	0.884957
DIRAS2	0.00748619	1	0.0782279	6.26746	4.35003	4.36521	0.694065	0.696487	1.00349
DISP2	0.0114042	1	0.0974977	8.46268	7.39058	9.32653	0.873315	1.10208	1.26195
DKFZP434I0714	0.0393375	1	0.191637	8.00882	7.38654	6.88066	0.922301	0.859134	0.931512
DKFZP586I1420	0.000566451	1	0.0293213	9.65617	8.39411	8.2425	0.869301	0.8536	0.981938
DKFZp564H213	0.0305184	1	0.166024	4.55174	4.79056	4.38169	1.05247	0.96264	0.914651
DKFZp686L14188	0.0205151	1	0.133116	4.86057	5.49217	5.64723	1.12994	1.16185	1.02823
DKFZp761E198	0.00427745	1	0.0599144	5.08883	6.00847	4.6007	1.18072	0.904078	0.765703
DKK1	0.000596612	1	0.029489	4.58854	8.79544	3.66081	1.91683	0.797814	0.416217
DKK2	0.0060908	1	0.0700289	3.57654	3.9873	3.39987	1.11485	0.950605	0.852675
DKKL1	0.000836467	1	0.0318133	4.22705	4.71254	3.98903	1.11485	0.943691	0.84647
DLEU2	0.00374022	1	0.055967	6.74595	5.97282	5.72733	0.885392	0.849002	0.958899
DLG3	0.00104045	1	0.0342896	7.0763	5.44473	5.88585	0.769432	0.831769	1.08102
DLGAP3	0.00375859	1	0.055967	4.60867	4.30022	4.31086	0.93307	0.935379	1.00247
DLK1	0.0346105	1	0.177552	7.71614	4.96473	4.04055	0.643421	0.523649	0.813851
DLK2	0.0249748	1	0.148127	5.79789	6.53383	5.05544	1.12693	0.871945	0.773733
DLL1	0.00112981	1	0.0347585	6.72995	4.20699	6.67306	0.625114	0.991548	1.58619
DLL3	0.000953589	1	0.0332435	6.11795	4.97899	5.12427	0.813832	0.837579	1.02918
DLL4	0.013304	1	0.105441	6.48835	6.01083	8.75311	0.926403	1.34905	1.45622
DLX5	0.00654694	1	0.0726038	7.94984	5.23125	4.3621	0.658032	0.548703	0.833855
DLX6_AS	0.0395247	1	0.192203	8.72191	6.33433	7.63833	0.726254	0.875764	1.20586
DMGDH	0.0494915	1	0.216063	3.65937	3.53085	6.44771	0.964878	1.76197	1.82611
DMRT2	0.0158581	1	0.116304	5.00726	3.99176	4.05987	0.797196	0.810798	1.01706
DNAJB12	0.0338479	1	0.176091	6.55472	7.00629	6.67456	1.06889	1.01828	0.952653
DNAJB14	0.0426011	1	0.199201	8.67857	9.3689	9.08061	1.07954	1.04633	0.969229
DNAJB4	0.0142802	1	0.10925	7.77403	8.78831	8.61619	1.13047	1.10833	0.980414
DNAJB5	0.0498762	1	0.216796	5.38363	5.92201	4.48973	1.1	0.833959	0.758142
DNAJB6	0.037813	1	0.187053	9.25435	10.1197	9.15409	1.09351	0.989166	0.904581
DNAJC1	0.00652356	1	0.0724224	8.9899	9.97554	8.64111	1.10964	0.961202	0.86623
DNAJC12	0.000192612	1	0.0277955	8.54643	4.84202	10.3048	0.566555	1.20574	2.1282
DNAJC13	0.0187855	1	0.127615	5.50359	6.11797	5.53456	1.11163	1.00563	0.90464
DNAJC16	0.0423521	1	0.199194	6.26378	6.71013	6.33828	1.07126	1.01189	0.944584
DNAJC6	0.000160038	1	0.0277955	7.05778	5.61614	7.41013	0.795737	1.04992	1.31944
DNALI1	0.00627256	1	0.070778	7.2688	4.42483	7.47105	0.608743	1.02782	1.68844
DNM1	0.0137563	1	0.107214	6.31848	5.66824	5.85582	0.897089	0.926776	1.03309
DNMBP	0.0357705	1	0.181161	5.60542	6.25469	5.49437	1.11583	0.98019	0.87844
DNPEP	0.044198	1	0.203743	7.04904	7.6252	7.32755	1.08174	1.03951	0.960965
DOCK1	0.000208812	1	0.0277955	4.47323	5.81697	4.57	1.30039	1.02163	0.785633
DOCK9	0.0415068	1	0.197065	5.63627	5.1497	6.13961	0.913671	1.0893	1.19223
DOK6	0.0162681	1	0.117842	7.05998	4.91574	6.58846	0.696283	0.933213	1.34028
DOLK	0.00267828	1	0.0474715	7.37065	8.32817	7.91019	1.12991	1.0732	0.949812
DOPEY1	0.00281665	1	0.0488481	6.0113	5.23346	5.93958	0.870604	0.988069	1.13492
DOPEY2	0.00446349	1	0.0612891	5.69058	4.88034	5.61813	0.857617	0.987269	1.15118
DOT1L	0.0106192	1	0.0939388	5.7125	5.37021	5.33199	0.940081	0.933389	0.992882
DPH3	0.00914432	1	0.0870883	8.30693	9.18314	7.64011	1.10548	0.919727	0.831971
DPH3P1	0.0125836	1	0.102285	4.36747	4.67006	4.3905	1.06928	1.00527	0.940138
DPP10	0.00638443	1	0.0716487	7.20653	3.69102	8.17544	0.512177	1.13445	2.21495
DPPA2	0.00556973	1	0.0668707	3.63614	6.37141	4.41072	1.75225	1.21302	0.692267
DPT	0.00911618	1	0.0870211	3.87977	4.07762	4.0582	1.051	1.04599	0.995237
DPY19L1	0.0146278	1	0.111081	5.46875	5.98182	5.40637	1.09382	0.988594	0.903801
DPY19L2P2	0.0347345	1	0.177992	8.0052	6.58525	6.9013	0.822622	0.862102	1.04799
DPY30	0.000765925	1	0.0307757	9.7453	10.3943	8.52432	1.0666	0.874711	0.820093
DPYSL2	0.00380916	1	0.055967	11.6887	10.1325	11.1531	0.866859	0.954177	1.10073
DPYSL3	0.0048044	1	0.0631216	7.90805	5.47286	6.07625	0.692061	0.768362	1.11025
DPYSL5	0.000118853	1	0.0277955	7.13959	5.21469	4.83804	0.73039	0.677636	0.927773
DR1	0.0294636	1	0.16275	7.98388	8.48747	7.54114	1.06308	0.944545	0.888502
DRAM1	0.000392031	1	0.0277955	5.14948	6.81567	4.96891	1.32356	0.964934	0.729043
DRAP1	0.000392934	1	0.0277955	8.68637	9.75122	7.69596	1.12259	0.885981	0.78923
DSC1	0.0249786	1	0.148127	3.65358	4.65662	3.86598	1.27454	1.05814	0.830211
DSCAM	0.0284109	1	0.159332	4.66072	4.06302	3.98116	0.871758	0.854194	0.979852
DSCAML1	0.00335653	1	0.0534919	4.91649	4.20195	4.93174	0.854666	1.0031	1.17368
DSCR4	0.0171911	1	0.121843	4.32848	4.52565	3.89439	1.04555	0.899712	0.860516
DSCR6	0.0242624	1	0.146155	7.60188	5.38748	6.84686	0.708704	0.90068	1.27088
DSCR8	0.026121	1	0.152413	4.39882	7.96317	3.99858	1.8103	0.909012	0.502134
DSE	0.00522361	1	0.0650472	4.73078	5.58451	4.30894	1.18046	0.910831	0.771587
DSP	0.000765925	1	0.0307757	11.0504	6.49909	13.7357	0.588133	1.24301	2.11349
DTD1	0.0221315	1	0.138933	7.93308	7.48804	8.08591	0.943901	1.01926	1.07984
DTNA	0.0150344	1	0.112666	6.12872	4.89799	5.7935	0.799186	0.945303	1.18283
DTWD2	0.00378561	1	0.055967	5.88945	6.28451	5.85801	1.06708	0.994661	0.932135
DTX2	0.0373352	1	0.185579	5.15577	5.64208	5.56102	1.09432	1.0786	0.985633
DTX3	0.0376967	1	0.186746	5.90916	5.52343	5.4509	0.934723	0.922449	0.986868
DUS1L	0.0194332	1	0.130089	9.24419	8.5935	9.23557	0.929611	0.999068	1.07472
DUS2L	0.00599253	1	0.0692851	7.00127	7.4442	6.85965	1.06326	0.979772	0.921475
DUS4L	0.0313744	1	0.16827	7.18156	7.6186	8.1391	1.06086	1.13333	1.06832
DUSP11	0.00349037	1	0.0542427	9.43332	9.98228	8.74684	1.05819	0.927228	0.876237
DUSP26	0.00106029	1	0.0344167	7.55898	5.17369	6.12423	0.684443	0.810193	1.18373
DUSP3	0.000117107	1	0.0277955	6.22426	8.05029	7.27192	1.29337	1.16832	0.90331
DUSP4	0.00107885	1	0.0344392	7.1239	4.71204	8.82272	0.661441	1.23847	1.87238
DUSP5	0.00417806	1	0.058898	5.21507	7.42951	7.96564	1.42462	1.52743	1.07216
DUSP6	0.00280588	1	0.0488481	7.25297	10.3739	9.31495	1.4303	1.2843	0.897922
DUSP8	0.00132126	1	0.0365525	6.11646	5.15908	5.96728	0.843475	0.975609	1.15665
DYDC2	0.0198776	1	0.131654	4.43837	3.78286	3.75097	0.852309	0.845122	0.991568
DYM	0.00153741	1	0.0390753	7.52509	6.77673	7.26098	0.90055	0.964903	1.07146
DYNC1I1	0.00756539	1	0.0786179	7.10966	5.25082	7.14229	0.738547	1.00459	1.36022
DYNC2H1	0.0102929	1	0.0929086	5.9947	6.99853	5.59001	1.16745	0.932492	0.798741
DYNLT1	0.00376997	1	0.055967	12.9502	12.2839	11.6243	0.948552	0.897616	0.946301
DYRK2	0.00407662	1	0.0584258	8.61783	7.55065	9.22332	0.876166	1.07026	1.22153
DYRK4	0.0153538	1	0.113894	6.49575	7.86702	7.13164	1.2111	1.09789	0.906524
DYSF	0.020682	1	0.133739	4.33211	4.67715	5.56821	1.07965	1.28533	1.19051
DZIP1L	0.00857832	1	0.0840824	5.24134	5.89527	5.02167	1.12476	0.958088	0.851813
E2F2	0.0169115	1	0.120559	6.4078	5.97475	5.65934	0.932417	0.883196	0.947211
E2F4	0.0232205	1	0.142685	6.93621	7.36921	6.65756	1.06243	0.959826	0.903429
EBF3	0.0349146	1	0.178314	5.50461	4.30023	4.22909	0.781205	0.768281	0.983456
EBI3	0.0495712	1	0.216133	3.76455	4.4468	3.6854	1.18123	0.978975	0.828777
EBNA1BP2	0.033958	1	0.176353	10.4367	11.1961	10.438	1.07276	1.00012	0.932282
EBP	0.00824223	1	0.0820169	8.40314	7.92496	8.30177	0.943095	0.987937	1.04755
ECD	0.00309524	1	0.0507787	8.86841	9.76829	8.4498	1.10147	0.952797	0.865024
EDC4	0.00659901	1	0.0729852	7.33151	7.92858	6.4077	1.08144	0.873995	0.808178
EDEM1	0.000362705	1	0.0277955	5.53112	7.10703	4.95101	1.28492	0.895118	0.696636
EDEM2	0.012771	1	0.102836	6.75727	7.75319	7.71815	1.14739	1.1422	0.995481
EEA1	0.00158672	1	0.0395967	6.67322	7.54542	7.56458	1.1307	1.13357	1.00254
EEF1D	0.0224907	1	0.140408	8.74846	9.36108	8.41479	1.07003	0.961859	0.898912
EFCAB6	0.0134573	1	0.106248	3.9723	3.80331	3.8395	0.957457	0.966566	1.00951
EFCAB7	0.00252023	1	0.046305	8.50526	7.5281	8.33411	0.885111	0.979877	1.10707
EFEMP2	0.000143147	1	0.0277955	4.50559	7.82401	4.17547	1.73651	0.926732	0.533673
EFNA4	0.0017846	1	0.040923	5.05023	7.02786	4.53665	1.39159	0.898304	0.645524
EFR3A	0.00163238	1	0.0399159	8.95746	10.2344	10.8772	1.14256	1.21432	1.06281
EGFL7	0.0416162	1	0.197125	4.94225	5.94043	4.73765	1.20197	0.958602	0.797527
EGFR	0.0113059	1	0.0969382	4.92879	6.18156	4.25622	1.25417	0.863542	0.688535
EGLN3	0.00332939	1	0.0531827	7.03005	5.26617	6.10362	0.749093	0.868218	1.15902
EHBP1L1	0.000181617	1	0.0277955	5.16443	6.59512	4.90709	1.27703	0.950169	0.744049
EHD1	0.00482038	1	0.0631238	6.19229	7.34047	5.75169	1.18542	0.928848	0.783559
EHD2	0.000883717	1	0.0321661	5.0905	6.59152	5.04562	1.29487	0.991183	0.765471
EHD3	0.0114754	1	0.0977823	5.29268	5.90714	4.8734	1.1161	0.920782	0.825003
EID3	0.00164947	1	0.0400492	5.95708	8.22304	8.39618	1.38038	1.40944	1.02106
EIF1	0.0105733	1	0.0939388	10.6284	10.1544	10.092	0.955399	0.949533	0.99386
EIF2AK1	0.0331305	1	0.174026	9.86248	9.46705	8.67259	0.959906	0.879352	0.916081
EIF2AK4	0.00140951	1	0.0373713	5.97691	7.23863	5.86626	1.2111	0.981487	0.81041
EIF2B1	0.016521	1	0.118884	10.8552	10.4409	11.107	0.961836	1.0232	1.0638
EIF2B4	0.0183112	1	0.125759	9.01838	9.45897	7.02354	1.04885	0.778803	0.742527
EIF2B5	0.0115002	1	0.0978174	7.2228	6.77168	6.95134	0.937541	0.962416	1.02653
EIF4H	0.03848	1	0.188993	11.8573	12.2671	10.9968	1.03456	0.927433	0.896448
EIF5A2	0.0100217	1	0.0917608	5.38548	6.6875	5.1841	1.24177	0.962608	0.775192
EIF5B	0.0274698	1	0.156565	8.63958	8.88718	7.44796	1.02866	0.862074	0.838056
ELAVL1	0.000350453	1	0.0277955	9.36046	8.33531	8.15123	0.890481	0.870815	0.977915
ELAVL2	0.00250727	1	0.0461831	8.18653	4.47068	4.69843	0.546103	0.573923	1.05094
ELAVL3	0.000551992	1	0.029234	7.13453	4.5151	5.09335	0.632852	0.713901	1.12807
ELAVL4	0.00110117	1	0.0345203	7.41094	4.4084	6.98464	0.59485	0.942477	1.58439
ELFN1	0.0179172	1	0.124178	4.94392	6.06908	4.25711	1.22758	0.86108	0.701443
ELK3	0.000185929	1	0.0277955	5.32623	8.05474	5.08136	1.51228	0.954026	0.630854
ELK4	0.0137173	1	0.107031	5.89034	6.27896	5.643	1.06597	0.958008	0.898715
ELL	0.00139069	1	0.0372436	4.56947	5.14112	4.46373	1.1251	0.976859	0.86824
ELMO1	0.01442	1	0.11014	6.13607	4.40044	6.33162	0.717143	1.03187	1.43886
ELMOD3	0.0227897	1	0.141636	5.31199	5.75077	4.73781	1.0826	0.891907	0.823856
ELOVL1	0.00264718	1	0.0473724	8.38505	9.71676	9.5052	1.15882	1.13359	0.978227
ELOVL2	0.0098417	1	0.090766	7.35275	5.59754	7.18786	0.761286	0.977574	1.28411
ELOVL7	0.0116467	1	0.0983894	8.34453	6.77595	11.0666	0.812023	1.32621	1.63322
ELP2	0.00427919	1	0.0599144	7.4583	6.75471	6.72425	0.905663	0.90158	0.995492
EMB	0.0127093	1	0.1027	5.15836	6.74146	4.12931	1.3069	0.800509	0.612525
EMG1	0.0403739	1	0.193956	10.1254	11.0746	10.1548	1.09374	1.0029	0.916948
EML3	0.00683353	1	0.0743047	5.25001	5.7213	4.67789	1.08977	0.891025	0.817626
EML5	0.000448604	1	0.0282265	5.38222	4.2876	4.64464	0.796624	0.86296	1.08327
EML6	0.00208188	1	0.0433559	6.49116	4.87864	5.21108	0.751582	0.802797	1.06814
EMP1	0.000679596	1	0.0302274	4.24747	7.09229	3.87574	1.66977	0.912481	0.546472
EMP3	0.000215056	1	0.0277955	5.07962	10.3128	4.56943	2.03024	0.899561	0.443082
EMR2	0.0050676	1	0.0642021	3.74134	4.35132	3.65421	1.16304	0.976713	0.839793
EN1	0.00185532	1	0.0413732	4.01913	5.39992	3.7229	1.34355	0.926293	0.689435
ENDOD1	0.00550962	1	0.0663792	5.40471	6.93769	4.58774	1.28364	0.848841	0.661277
ENG	0.0463901	1	0.209039	4.24114	5.14419	4.12892	1.21293	0.97354	0.802636
ENHO	0.0338479	1	0.176091	6.31328	5.38013	4.95501	0.852192	0.784855	0.920985
ENO2	0.00040396	1	0.0277955	10.1165	7.57232	6.394	0.748514	0.632039	0.844391
ENOPH1	0.00194444	1	0.0421085	11.7359	10.9518	11.7459	0.933181	1.00085	1.07251
ENPP4	0.042486	1	0.199201	8.40709	7.3654	8.84249	0.876094	1.05179	1.20054
ENPP5	0.000929165	1	0.0328921	5.99703	3.83835	7.06228	0.640041	1.17763	1.83993
ENTPD6	0.0340828	1	0.176517	6.21083	5.94895	6.87095	0.957834	1.10629	1.15499
ENTPD7	0.00835965	1	0.0827813	6.3144	6.96265	6.25708	1.10266	0.990922	0.898664
ENY2	0.00244169	1	0.0458603	10.1696	9.01591	9.44776	0.886552	0.929017	1.0479
EPB41	0.00529087	1	0.0650472	6.5731	5.56302	6.58	0.846331	1.00105	1.18281
EPB41L2	0.00127212	1	0.0359987	5.34115	8.79837	4.04626	1.64728	0.757563	0.459887
EPB41L4B	0.0339075	1	0.176137	6.01942	5.34619	6.28295	0.888156	1.04378	1.17522
EPB41L5	0.00362263	1	0.0552578	6.96056	5.94595	5.82277	0.854235	0.836538	0.979284
EPC2	0.0104482	1	0.0937113	8.88865	8.22773	8.93475	0.925644	1.00519	1.08593
EPCAM	0.000141797	1	0.0277955	11.6259	5.54511	13.4638	0.47696	1.15809	2.42806
EPDR1	0.000632333	1	0.029489	7.18249	10.6632	7.69781	1.48461	1.07175	0.721905
EPHA2	9.56493e-05	1	0.0277955	4.73585	8.00575	5.16889	1.69046	1.09144	0.645647
EPHA4	0.00241933	1	0.0458248	6.55451	4.87046	4.8164	0.74307	0.734822	0.9889
EPHA5	0.0162999	1	0.117842	3.91007	4.37761	3.52961	1.11957	0.902697	0.806287
EPHA7	0.00374022	1	0.055967	6.31496	4.45815	5.19086	0.705967	0.821993	1.16435
EPHB4	0.00115949	1	0.0347585	5.64942	6.82573	5.16305	1.20822	0.913908	0.756409
EPPK1	0.00727627	1	0.0768908	5.93208	4.7478	5.05632	0.80036	0.852369	1.06498
EPR1	0.020682	1	0.133739	8.167	7.59581	6.82658	0.930061	0.835873	0.89873
EPS8	0.0151515	1	0.11305	9.58363	7.48833	11.3977	0.781367	1.18929	1.52206
EPS8L2	0.0327369	1	0.172706	5.11583	4.53147	5.38649	0.885774	1.0529	1.18868
ERAL1	0.0448567	1	0.204858	7.73551	8.20465	6.66489	1.06065	0.861596	0.81233
ERAP1	0.0208628	1	0.134524	4.94471	5.75316	5.14438	1.1635	1.04038	0.894184
ERBB2	0.00477344	1	0.0631216	4.65368	5.53035	4.88773	1.18838	1.05029	0.883801
ERBB2IP	0.0213021	1	0.136489	7.5347	8.34773	7.39487	1.1079	0.981443	0.885855
ERBB3	0.013304	1	0.105441	5.44723	4.59845	7.42632	0.844181	1.36332	1.61496
ERC1	0.00683353	1	0.0743047	6.27826	6.88683	5.51652	1.09693	0.87867	0.801025
ERC2	0.00446886	1	0.0613197	5.77505	4.44039	4.83168	0.768892	0.836647	1.08812
ERCC1	0.0146454	1	0.111081	8.53142	9.26325	7.87273	1.08578	0.922793	0.849889
ERCC2	0.0184855	1	0.12652	6.03265	6.75958	5.94906	1.1205	0.986143	0.880093
ERF	0.000585137	1	0.0294538	5.2991	6.25816	4.87704	1.18099	0.920352	0.779308
ERGIC1	0.00453096	1	0.0615685	6.40373	7.21839	6.22452	1.12722	0.972015	0.862314
ERI1	0.0471381	1	0.210991	6.97002	7.36129	5.60738	1.05614	0.8045	0.761739
ERI2	0.011609	1	0.0983894	5.68723	5.38809	5.64521	0.947402	0.992612	1.04772
ERICH1	0.0393433	1	0.191637	5.6997	5.30029	5.08644	0.929925	0.892404	0.959652
ERLEC1	0.00558282	1	0.0668707	7.86569	8.29885	8.57274	1.05507	1.08989	1.033
ERLIN1	0.000368354	1	0.0277955	8.54963	10.1305	8.19777	1.1849	0.958846	0.809219
ERMAP	0.0132074	1	0.1052	5.33742	5.96193	5.70243	1.117	1.06839	0.956474
ERMN	0.0246262	1	0.147573	4.2113	4.03098	4.56905	0.957182	1.08495	1.13348
ERO1L	0.0211092	1	0.135802	8.7455	9.4772	9.29122	1.08367	1.0624	0.980376
ERO1LB	0.0327227	1	0.172706	7.5047	5.82938	8.75215	0.776764	1.16622	1.50139
ERP44	0.0400583	1	0.193114	7.83363	7.45654	7.31288	0.951862	0.933523	0.980733
ERRFI1	0.0272563	1	0.155692	8.3318	10.1068	9.79803	1.21304	1.17598	0.969451
ESPN	0.00245989	1	0.0458603	4.83417	4.05243	5.16678	0.838289	1.0688	1.27498
ESRP1	0.00503662	1	0.0640889	8.79302	4.35129	9.72176	0.494857	1.10562	2.23423
ESRP2	0.0174051	1	0.122513	6.05755	4.89064	8.68706	0.807363	1.43409	1.77626
ESRRG	0.00158136	1	0.0395967	7.73433	4.59637	7.60908	0.594282	0.983806	1.65545
ESX1	0.0187683	1	0.127563	4.4462	5.20566	4.14509	1.17081	0.932275	0.796264
ETF1	0.00309436	1	0.0507787	9.78227	10.6673	9.27332	1.09047	0.947973	0.869324
ETHE1	0.000322206	1	0.0277955	6.99531	9.35271	4.1564	1.337	0.59417	0.444407
ETS2	0.0271822	1	0.155616	6.86941	5.27879	7.66648	0.768448	1.11603	1.45232
ETV3	0.0476367	1	0.211628	6.39105	6.64343	6.45126	1.03949	1.00942	0.971073
ETV4	0.00484807	1	0.0631815	4.83546	5.89311	5.78645	1.21873	1.19667	0.981901
ETV5	0.00201624	1	0.0428981	5.54148	7.16879	6.90648	1.29366	1.24633	0.963409
EVC	0.000373187	1	0.0277955	4.4519	5.2445	4.38321	1.17804	0.984572	0.835773
EVI2A	0.00617488	1	0.0704852	3.79073	4.88403	3.54665	1.28841	0.935612	0.726173
EVI5	0.00112981	1	0.0347585	5.6812	6.21134	5.76093	1.09331	1.01403	0.927487
EVL	0.00320808	1	0.0518351	8.24814	6.63545	5.23314	0.804479	0.634463	0.788664
EVPLL	0.0246262	1	0.147573	4.05479	3.78984	4.09012	0.934658	1.00871	1.07923
EXD1	0.00907571	1	0.086881	3.91106	4.0289	3.80292	1.03013	0.972351	0.943909
EXD2	0.02788	1	0.157554	7.45848	6.80962	7.00817	0.913003	0.939624	1.02916
EXO1	0.0249084	1	0.148102	9.27313	8.78664	8.67052	0.947538	0.935016	0.986785
EXOC6B	0.00753769	1	0.0785274	5.23921	5.89458	4.39422	1.12509	0.838718	0.745467
EXOG	0.0498762	1	0.216796	5.66856	5.9724	4.80405	1.0536	0.847489	0.804374
EXOSC1	0.0396998	1	0.192556	6.30835	6.69235	5.82829	1.06087	0.9239	0.870889
EXOSC10	0.0270392	1	0.155139	7.00982	7.30113	6.68064	1.04156	0.95304	0.915015
EXOSC7	0.0459114	1	0.207653	8.13234	8.53797	7.53136	1.04988	0.9261	0.882102
EXPH5	0.0127674	1	0.102836	6.00603	4.65786	6.32438	0.77553	1.053	1.35779
EXT1	0.00381014	1	0.055967	6.31193	7.4056	5.54236	1.17327	0.878077	0.748402
EXT2	0.000199721	1	0.0277955	8.61803	9.79887	9.23951	1.13702	1.07211	0.942916
EXTL2	0.0219496	1	0.138262	8.874	9.49038	8.64482	1.06946	0.974174	0.910904
EXTL3	0.0295821	1	0.162827	6.49063	5.75191	5.04494	0.886188	0.777265	0.877088
EYA2	0.000174881	1	0.0277955	7.8581	5.17955	4.01338	0.659135	0.510731	0.774851
EZH2	0.012771	1	0.102836	10.4985	9.82959	9.81771	0.936285	0.935154	0.998791
F11	0.00503957	1	0.0640889	3.62455	3.72091	3.72678	1.02659	1.0282	1.00158
F11R	0.00556732	1	0.0668707	8.91329	7.43794	10.2372	0.834477	1.14853	1.37635
F13B	0.0313547	1	0.16827	3.52752	3.64072	3.81574	1.03209	1.08171	1.04807
F2R	0.00476312	1	0.0631216	5.4057	6.70821	4.38686	1.24095	0.811524	0.653954
F2RL2	0.0235888	1	0.143437	3.52833	3.93228	3.41809	1.11449	0.968756	0.869238
FA2H	0.00436751	1	0.0606165	5.4619	4.25267	6.40129	0.778607	1.17199	1.50524
FAAH	0.0384337	1	0.188993	5.45593	4.74059	6.46192	0.868886	1.18438	1.36311
FAAH2	0.00242246	1	0.0458248	6.82494	4.85431	4.76685	0.711261	0.698445	0.981982
FABP1	0.0340828	1	0.176517	3.73541	3.79857	3.55512	1.01691	0.951734	0.935908
FABP4	0.0034445	1	0.0540143	3.73408	3.94792	4.05922	1.05726	1.08707	1.02819
FADD	0.0246996	1	0.147573	8.95747	9.88261	8.34427	1.10328	0.931544	0.844339
FADS2	0.0126134	1	0.102285	6.02678	5.58625	5.40304	0.926904	0.896506	0.967204
FADS3	0.00414839	1	0.0586803	6.36506	7.9651	6.25538	1.25138	0.982768	0.785349
FAF2	0.000311828	1	0.0277955	8.93339	9.91238	9.65801	1.10959	1.08111	0.974338
FAH	0.000576129	1	0.0293213	5.05376	6.74067	5.00923	1.33379	0.991189	0.743135
FAIM2	0.0393362	1	0.191637	5.22425	4.76151	4.4493	0.911424	0.851661	0.934429
FAM101B	0.00255341	1	0.0467175	7.96035	10.5582	7.54675	1.32634	0.948043	0.714779
FAM102A	0.0151515	1	0.11305	5.38368	5.00161	6.62795	0.929033	1.23112	1.32516
FAM103A1	0.0489404	1	0.215083	9.07083	9.49416	9.87331	1.04667	1.08847	1.03993
FAM105A	0.00056896	1	0.0293213	7.43409	5.73553	7.09365	0.771517	0.954205	1.23679
FAM107B	0.000756974	1	0.0307757	8.50534	6.42825	5.43444	0.755789	0.638945	0.8454
FAM111B	0.0102565	1	0.0927983	8.00477	6.75446	7.72076	0.843805	0.96452	1.14306
FAM113B	0.0390446	1	0.190821	5.02348	5.61556	6.47411	1.11786	1.28877	1.15289
FAM114A1	0.00128191	1	0.0360438	6.68498	9.21866	7.52686	1.37901	1.12594	0.816482
FAM114A2	0.00104278	1	0.0342896	7.3084	8.32563	7.44803	1.13919	1.0191	0.89459
FAM117A	0.00698685	1	0.0753761	8.64322	7.26691	8.93178	0.840764	1.03339	1.2291
FAM117B	0.00177994	1	0.040923	6.21323	5.54267	6.18145	0.892075	0.994884	1.11525
FAM120B	0.0466643	1	0.209816	7.87319	7.45678	7.09141	0.94711	0.900704	0.951002
FAM122B	0.00566423	1	0.0673766	9.82662	9.01101	9.31451	0.917	0.947886	1.03368
FAM122C	0.0172038	1	0.121843	5.20573	4.81631	4.43106	0.925195	0.85119	0.920012
FAM123A	0.00152533	1	0.03896	6.9793	4.46096	4.44476	0.639171	0.636849	0.996367
FAM123C	0.0168642	1	0.120347	4.88636	4.29487	4.77469	0.878951	0.977146	1.11172
FAM125A	0.0060122	1	0.0693184	6.30039	7.12131	5.26448	1.1303	0.835581	0.739258
FAM125B	0.0118397	1	0.0989661	5.86579	5.44629	5.49346	0.928484	0.936526	1.00866
FAM129A	0.0419793	1	0.198153	7.73975	9.59338	5.53908	1.23949	0.715666	0.577386
FAM134B	0.000664773	1	0.0297605	8.17249	5.14059	9.83656	0.629012	1.20362	1.91351
FAM13A	0.0445603	1	0.204318	7.26799	5.87374	7.31346	0.808166	1.00626	1.24511
FAM13C	0.00284773	1	0.0488481	5.39523	4.20533	5.03243	0.779453	0.932756	1.19668
FAM149A	0.0340101	1	0.176378	5.5687	4.51392	7.17053	0.810588	1.28765	1.58854
FAM155B	0.000759025	1	0.0307757	6.45452	5.19998	5.83605	0.805634	0.904181	1.12232
FAM160B1	0.00182317	1	0.0413478	5.80788	6.36293	6.22554	1.09557	1.07191	0.978408
FAM160B2	0.03848	1	0.188993	5.2367	5.52555	4.70654	1.05516	0.898759	0.851777
FAM174B	0.00476312	1	0.0631216	6.03383	5.09763	7.47681	0.844842	1.23915	1.46672
FAM175A	0.0419964	1	0.198153	6.25813	7.06574	5.61042	1.12905	0.896502	0.794032
FAM175B	0.000840113	1	0.0318133	8.314	9.06293	9.74053	1.09008	1.17158	1.07477
FAM176B	0.00115949	1	0.0347585	4.98123	5.93567	4.75125	1.19161	0.953831	0.800458
FAM184A	0.00883767	1	0.0855867	6.3353	5.10666	5.70829	0.806063	0.901028	1.11781
FAM18B2	0.00482038	1	0.0631238	4.88146	5.3113	4.59177	1.08806	0.940655	0.864529
FAM198B	0.0198776	1	0.131654	4.48946	6.67758	5.26741	1.48739	1.17328	0.788819
FAM199X	0.014811	1	0.111651	7.49972	8.27427	8.83885	1.10328	1.17856	1.06823
FAM201A	0.00169548	1	0.0402662	5.40927	4.3017	4.90147	0.795247	0.906124	1.13942
FAM20C	0.0294131	1	0.162694	4.51637	5.03565	4.55194	1.11498	1.00788	0.903942
FAM26E	0.00295431	1	0.0496393	4.45056	5.15065	4.15278	1.1573	0.93309	0.806262
FAM35A	0.0131786	1	0.105012	10.1026	10.7969	9.43712	1.06872	0.934124	0.874057
FAM38A	0.000275221	1	0.0277955	5.2513	7.06721	4.68651	1.3458	0.892448	0.663134
FAM3B	0.0101653	1	0.092419	7.60177	4.18603	12.5098	0.550665	1.64564	2.98847
FAM45A	0.00453286	1	0.0615685	6.66129	7.37771	7.50456	1.10755	1.12659	1.01719
FAM46B	0.0183209	1	0.125784	5.3337	6.55228	6.27051	1.22847	1.17564	0.956996
FAM47E	0.00517441	1	0.064957	4.9132	6.04006	6.55268	1.22935	1.33369	1.08487
FAM57B	0.00767251	1	0.0786609	5.32284	4.56332	4.09215	0.857309	0.76879	0.896748
FAM59A	0.0051743	1	0.064957	7.42358	5.7196	6.96489	0.770464	0.938211	1.21772
FAM5C	0.0433965	1	0.201291	3.96382	4.05769	7.60587	1.02368	1.91882	1.87444
FAM60A	0.033908	1	0.176137	11.0375	9.38712	10.9726	0.850478	0.994125	1.1689
FAM65A	0.000978891	1	0.0336224	6.02945	6.8161	6.03657	1.13047	1.00118	0.885634
FAM65B	0.0295012	1	0.16275	5.49428	4.27575	5.5884	0.778218	1.01713	1.307
FAM70A	0.0233254	1	0.142685	5.64547	3.78868	3.2425	0.671101	0.574355	0.855839
FAM71B	0.0232519	1	0.142685	3.87499	3.95667	4.15561	1.02108	1.07242	1.05028
FAM71E1	0.00312099	1	0.0510387	6.1488	5.00221	5.3281	0.813526	0.866526	1.06515
FAM82A1	0.0282245	1	0.158687	4.49748	5.05708	4.70524	1.12442	1.04619	0.930427
FAM82B	0.0109136	1	0.0948756	8.65549	9.23902	9.40364	1.06742	1.08644	1.01782
FAM83A	0.0324986	1	0.172249	4.49826	4.78692	4.3282	1.06417	0.962194	0.904173
FAM83F	0.00191382	1	0.0418848	6.43072	4.64616	8.26558	0.722495	1.28533	1.77901
FAM84A	0.00121839	1	0.0352666	5.04914	4.1582	5.26311	0.823546	1.04238	1.26572
FAM84B	0.00916207	1	0.0871769	7.1603	5.637	8.27464	0.787258	1.15563	1.46791
FAM86A	0.0463901	1	0.209039	7.79217	8.31928	7.69357	1.06765	0.987347	0.924788
FAM86B1	0.0253962	1	0.149324	7.31945	8.00506	6.39398	1.09367	0.87356	0.798742
FAM91A2	0.0230466	1	0.142292	5.49726	6.387	6.23731	1.16185	1.13462	0.976562
FAM98A	0.0289281	1	0.161139	6.69785	7.24003	6.60182	1.08095	0.985664	0.91185
FAM98C	0.0274867	1	0.156575	7.10529	7.84778	6.69651	1.1045	0.942468	0.8533
FAM9B	0.0284849	1	0.159445	3.64349	3.76774	3.53861	1.0341	0.971216	0.939186
FANCD2	0.0365077	1	0.183142	6.04248	6.35425	5.22479	1.0516	0.864675	0.822251
FANCF	0.00155106	1	0.0393254	8.96405	7.76233	9.23228	0.865939	1.02992	1.18937
FANCL	0.000596003	1	0.029489	11.2305	10.3809	10.0937	0.924348	0.898778	0.972338
FARP1	0.0332368	1	0.174052	7.0764	6.16069	7.05891	0.870596	0.997528	1.1458
FARSB	0.0105943	1	0.0939388	8.34529	7.66085	8.36394	0.917984	1.00223	1.09178
FASN	0.0457082	1	0.207006	6.31847	5.96544	5.47107	0.944128	0.865885	0.917127
FASTK	0.020409	1	0.132905	7.52806	8.16634	7.21757	1.08479	0.958755	0.88382
FAT4	0.00592535	1	0.0687538	4.60353	6.4638	4.2439	1.4041	0.921881	0.656565
FATE1	0.0474366	1	0.210991	3.97906	3.80694	4.2525	0.956743	1.06872	1.11704
FBLN7	0.0246262	1	0.147573	6.24936	4.53748	7.19228	0.726071	1.15088	1.58508
FBN1	0.00443459	1	0.0610956	4.6596	6.74323	4.0902	1.44717	0.8778	0.606563
FBRSL1	0.00476312	1	0.0631216	6.64568	6.08573	7.2086	0.915741	1.0847	1.18451
FBXL16	0.0149862	1	0.112426	6.87899	5.75201	6.01924	0.836171	0.875017	1.04646
FBXL18	0.00368641	1	0.0556141	5.45374	5.73133	5.06081	1.0509	0.927952	0.883009
FBXO17	0.00399346	1	0.0576746	5.12981	7.81914	5.02735	1.52426	0.980028	0.642955
FBXO18	0.00132363	1	0.0365689	5.76666	6.28104	5.40214	1.0892	0.936788	0.860071
FBXO2	0.0203885	1	0.132905	4.02932	5.04751	3.75806	1.2527	0.932679	0.744536
FBXO21	0.0177454	1	0.123739	8.28398	7.86985	8.63769	0.950007	1.0427	1.09757
FBXO22	0.0018059	1	0.0410915	7.44036	8.32437	7.6694	1.11881	1.03078	0.921319
FBXO24	0.0432574	1	0.201069	3.834	4.07599	3.83371	1.06312	0.999924	0.940559
FBXO25	0.00570323	1	0.0675077	8.11866	6.4882	8.32067	0.799172	1.02488	1.28243
FBXO27	0.00943703	1	0.0888105	5.23139	5.86014	5.1416	1.12019	0.982836	0.877385
FBXO4	0.0127093	1	0.1027	4.56819	5.28387	4.22648	1.15667	0.925197	0.799882
FBXO45	0.00267828	1	0.0474715	8.94887	7.98187	8.32686	0.891941	0.930493	1.04322
FBXO5	0.00566423	1	0.0673766	10.5474	9.78594	9.73939	0.927806	0.923394	0.995244
FBXO6	0.0100217	1	0.0917608	5.57871	8.02034	5.66482	1.43767	1.01544	0.706307
FBXW11	0.00177994	1	0.040923	8.10685	8.88383	8.08342	1.09584	0.99711	0.909903
FBXW12	0.0384753	1	0.188993	6.41668	6.17847	6.17057	0.962876	0.961646	0.998722
FBXW5	0.00306897	1	0.0506003	6.56414	7.28161	7.65006	1.1093	1.16543	1.0506
FCAMR	0.0190463	1	0.128682	3.48613	3.6725	3.32748	1.05346	0.954491	0.906054
FCER1G	0.0350218	1	0.178629	3.87585	3.96111	4.10769	1.022	1.05982	1.03701
FCGBP	0.0428786	1	0.199668	5.43382	4.40302	4.61211	0.8103	0.848778	1.04749
FCHO2	0.00595177	1	0.0689684	6.35268	7.13476	6.72204	1.12311	1.05814	0.942154
FCHSD1	0.018298	1	0.125759	4.21181	4.71666	4.09763	1.11987	0.972891	0.868757
FCRLB	0.000849792	1	0.0318873	4.73835	6.37444	4.67032	1.34529	0.985643	0.732663
FDFT1	0.00135235	1	0.0367233	10.4495	8.48857	9.76093	0.812339	0.934101	1.14989
FEN1	0.00515946	1	0.0648878	11.1873	10.578	10.2763	0.945537	0.918565	0.971474
FER	0.00528991	1	0.0650472	6.29683	7.27407	5.27736	1.1552	0.838098	0.725502
FER1L4	0.00439062	1	0.0607329	4.34632	4.70475	4.27859	1.08247	0.984415	0.909419
FERMT2	0.000763511	1	0.0307757	8.31916	10.4075	7.533	1.25102	0.905501	0.723808
FEZ2	0.000229762	1	0.0277955	7.11513	8.55178	6.70836	1.20191	0.94283	0.784441
FFAR3	0.00556732	1	0.0668707	4.00303	4.29235	3.71715	1.07227	0.928583	0.865993
FGD3	0.00525978	1	0.0650472	5.54429	4.36529	5.07884	0.787349	0.916048	1.16346
FGD4	0.000273962	1	0.0277955	5.99734	4.3953	6.21852	0.732875	1.03688	1.41481
FGD6	0.0466075	1	0.20979	5.47669	6.23797	5.81836	1.139	1.06239	0.932732
FGF1	0.0426011	1	0.199201	4.26925	5.20029	4.33555	1.21808	1.01553	0.833713
FGF12	0.0145305	1	0.110737	7.21028	5.78758	7.82769	0.802685	1.08563	1.3525
FGF14	0.00592535	1	0.0687538	6.70631	4.2527	7.14882	0.634134	1.06598	1.68101
FGF2	0.000127942	1	0.0277955	5.09221	7.62767	4.45865	1.49791	0.875582	0.584536
FGF7	0.000772029	1	0.0307757	4.31656	3.76318	5.13011	0.871802	1.18847	1.36324
FGFBP3	0.0249084	1	0.148102	6.00338	5.40177	5.57015	0.899789	0.927836	1.03117
FGFRL1	0.00520175	1	0.0650472	4.3274	5.02813	4.703	1.16193	1.0868	0.935339
FGG	0.0233728	1	0.142685	4.17009	5.05269	8.42679	1.21165	2.02077	1.66778
FGL1	0.0473882	1	0.210991	5.27724	4.6508	5.84357	0.881295	1.10732	1.25647
FHDC1	0.000329842	1	0.0277955	7.78971	6.05009	7.97636	0.776678	1.02396	1.31839
FHL3	0.00704888	1	0.0755156	5.65214	6.41466	5.22052	1.13491	0.923636	0.813842
FHOD1	0.00215541	1	0.0438658	5.69658	7.20222	5.69682	1.26431	1.00004	0.790981
FIBCD1	0.00562993	1	0.0673766	4.06271	4.84026	4.10736	1.19139	1.01099	0.848583
FIG4	0.0310366	1	0.167679	8.9651	8.27449	6.57264	0.922967	0.733136	0.794326
FITM1	0.0266325	1	0.153617	4.38051	4.03327	3.91088	0.920732	0.892791	0.969653
FITM2	0.00299306	1	0.0500169	5.78341	6.49265	6.73929	1.12263	1.16528	1.03799
FKBP10	0.00347953	1	0.0542427	4.64512	6.08367	4.16435	1.30969	0.896499	0.684513
FKBP14	0.00185585	1	0.0413732	6.61764	8.42175	6.13168	1.27262	0.926566	0.728077
FKBP15	0.0425473	1	0.199201	5.85972	6.21367	5.39909	1.0604	0.92139	0.868905
FKBP3	0.0301128	1	0.165021	8.42923	8.22654	8.21909	0.975954	0.975071	0.999095
FKBP7	0.0132759	1	0.105441	6.65865	5.60819	5.68365	0.842242	0.853574	1.01345
FKBP9	0.0237065	1	0.144068	9.68193	10.7269	10.2839	1.10793	1.06217	0.958699
FLII	0.0027155	1	0.047727	6.94119	8.12243	6.67346	1.17018	0.961428	0.821609
FLJ10357	0.00947726	1	0.0889478	5.13814	4.558	4.32533	0.887093	0.841809	0.948953
FLJ11292	0.0453285	1	0.205873	4.36889	4.23949	4.27507	0.970381	0.978525	1.00839
FLJ13197	0.027772	1	0.157097	4.14521	3.76045	3.72591	0.907179	0.898847	0.990815
FLJ20021	0.0490686	1	0.215143	6.12647	5.2018	5.58117	0.849071	0.910994	1.07293
FLJ20518	0.0426475	1	0.199201	3.76151	4.13339	3.51239	1.09887	0.933773	0.84976
FLJ22184	0.00250415	1	0.0461831	7.27774	5.92807	6.74563	0.814549	0.926884	1.13791
FLJ23519	0.0388194	1	0.190236	4.04974	4.26322	4.13784	1.05271	1.02175	0.970591
FLJ25917	0.0294965	1	0.16275	3.62509	3.9964	3.4791	1.10243	0.959729	0.870559
FLJ31813	0.00169548	1	0.0402662	4.34073	4.9745	4.45145	1.14601	1.02551	0.894855
FLJ33630	0.00125192	1	0.0358351	6.09831	6.89946	6.90955	1.13137	1.13303	1.00146
FLJ33996	0.0162791	1	0.117842	5.80698	5.30988	6.41651	0.914397	1.10497	1.20841
FLJ34208	0.0224583	1	0.140408	4.9581	4.55832	6.00532	0.919367	1.21121	1.31744
FLJ35390	0.00445705	1	0.0612822	5.93727	5.46776	6.75296	0.920921	1.13738	1.23505
FLJ35409	0.00879129	1	0.085542	3.69786	4.92003	3.37955	1.33051	0.913922	0.686896
FLJ35776	0.00126903	1	0.0359987	4.87807	6.7275	6.26251	1.37913	1.28381	0.930883
FLJ36031	0.044504	1	0.204196	5.02478	5.42089	5.04679	1.07883	1.00438	0.930988
FLJ37453	0.0295941	1	0.162827	6.70883	6.24636	5.86687	0.931065	0.874499	0.939246
FLJ37798	0.021467	1	0.137163	7.25158	8.11216	8.01911	1.11868	1.10584	0.98853
FLJ38109	0.00157129	1	0.0394986	4.33701	5.27471	3.618	1.21621	0.834215	0.685913
FLJ38668	0.00240004	1	0.0456594	4.18691	4.52044	3.68009	1.07966	0.87895	0.8141
FLJ40288	0.049151	1	0.215458	5.09692	5.284	4.95456	1.0367	0.972069	0.937654
FLJ40434	0.0124675	1	0.101621	3.90111	4.10004	3.89782	1.05099	0.999157	0.950677
FLJ42709	0.0304378	1	0.165921	4.99163	6.09548	4.54161	1.22114	0.909846	0.745079
FLJ45513	0.0215261	1	0.137273	4.7123	5.30292	4.63569	1.12534	0.983743	0.874177
FLNA	0.0141509	1	0.10919	7.79623	9.04503	6.5751	1.16018	0.843369	0.726929
FLNB	0.0367218	1	0.183858	7.5525	8.82803	6.78177	1.16889	0.89795	0.768209
FLNC	0.00432673	1	0.0602396	5.28614	7.259	5.58132	1.37321	1.05584	0.768882
FLT4	0.0104926	1	0.0939054	3.88345	4.25067	4.80945	1.09456	1.23845	1.13146
FLVCR1	0.00111165	1	0.0347083	9.84009	8.7661	10.4272	0.890856	1.05967	1.18949
FLYWCH1	0.0173831	1	0.122441	5.51175	5.99187	5.47827	1.08711	0.993926	0.914285
FMNL1	0.00247816	1	0.0461124	4.0095	4.66234	3.88708	1.16282	0.969467	0.833718
FMNL3	0.00515148	1	0.0648878	4.52431	5.15616	4.09005	1.13966	0.904016	0.793234
FNDC1	0.0209301	1	0.134859	3.70977	4.55607	3.43769	1.22813	0.926659	0.754529
FNDC3B	0.000810489	1	0.031222	6.78706	8.83038	7.04335	1.30106	1.03776	0.797627
FNDC5	0.00673704	1	0.0737999	5.44189	4.49751	4.20898	0.826462	0.773441	0.935846
FNIP1	0.0398002	1	0.192612	6.6176	7.0374	6.78807	1.06344	1.02576	0.964571
FOSL1	0.00205739	1	0.0433559	4.50929	7.76128	4.68815	1.72118	1.03967	0.604044
FOSL2	0.0337478	1	0.175792	5.20858	6.47067	4.97892	1.24231	0.955906	0.769459
FOXA1	0.0135092	1	0.106492	7.06754	4.628	6.6742	0.654825	0.944346	1.44214
FOXA2	0.0396998	1	0.192556	6.08499	4.1942	8.15084	0.689269	1.3395	1.94336
FOXC2	0.00293002	1	0.0495376	3.92946	4.32746	3.72839	1.10129	0.94883	0.861565
FOXE1	0.0206979	1	0.133739	4.47511	5.06451	3.51933	1.13171	0.786423	0.694901
FOXF1	0.0151088	1	0.11305	3.93097	4.9537	3.69613	1.26017	0.940259	0.746135
FOXF2	0.0315029	1	0.168697	4.12912	5.1432	3.6046	1.24559	0.872972	0.700848
FOXJ2	0.00487856	1	0.0631815	5.83085	6.22901	5.40493	1.06828	0.926953	0.867702
FOXL2	0.0277438	1	0.157075	4.31858	4.9726	3.45488	1.15144	0.800003	0.694784
FOXO6	0.000128283	1	0.0277955	10.5996	7.03959	8.39546	0.664135	0.792051	1.19261
FOXP2	0.0250301	1	0.148269	5.036	4.30434	4.69331	0.854715	0.931953	1.09037
FPGS	0.0426819	1	0.199201	6.75845	7.26597	6.55618	1.07509	0.970071	0.902313
FPGT	0.00250415	1	0.0461831	7.40446	8.37186	9.0074	1.13065	1.21648	1.07591
FPR1	0.01979	1	0.131355	4.09838	4.4975	4.02705	1.09739	0.982595	0.895397
FRAS1	0.00332939	1	0.0531827	5.81953	4.50309	5.18744	0.77379	0.891385	1.15197
FREM1	0.016521	1	0.118884	4.19079	3.79958	4.33612	0.90665	1.03468	1.14121
FRMD3	0.0114592	1	0.0977823	7.17454	5.21288	8.0278	0.726581	1.11893	1.53999
FRMD5	0.00623308	1	0.0707335	6.86308	5.85007	5.72207	0.852397	0.833746	0.97812
FRMPD3	0.0252992	1	0.149324	4.95216	4.60653	4.45142	0.930206	0.898884	0.966328
FRS2	0.0302081	1	0.165403	5.72778	6.27173	5.85153	1.09497	1.02161	0.933002
FRY	0.000977039	1	0.0336224	5.8922	4.32518	5.73694	0.734052	0.97365	1.32641
FSD1L	0.00130254	1	0.0363761	7.08358	5.88327	8.01658	0.83055	1.13171	1.36261
FSTL1	0.00208705	1	0.0433761	5.36692	7.59974	4.12987	1.41603	0.769505	0.543423
FSTL3	0.000768624	1	0.0307757	5.17542	6.63248	4.82669	1.28153	0.932618	0.727735
FTH1	0.0176496	1	0.123559	12.0824	11.4718	12.6798	0.949463	1.04944	1.1053
FTHL17	0.0185365	1	0.126758	3.49561	3.65817	3.63482	1.04651	1.03983	0.993617
FTSJ1	0.0152534	1	0.113605	8.92069	9.41302	7.7944	1.05519	0.873744	0.828045
FTSJ3	0.00245989	1	0.0458603	8.9023	9.71991	8.33596	1.09184	0.936382	0.857617
FTSJD1	0.00503957	1	0.0640889	8.03304	8.88305	9.13576	1.10581	1.13727	1.02845
FUNDC2	0.00186643	1	0.0413732	8.70821	7.68869	10.047	0.882924	1.15373	1.30672
FURIN	0.00790392	1	0.0800624	5.77048	6.28886	6.50046	1.08983	1.1265	1.03365
FUT1	0.0104482	1	0.0937113	6.98587	5.75022	6.84389	0.823122	0.979676	1.1902
FUT11	0.00180105	1	0.0410915	5.13241	6.66971	4.71023	1.29953	0.917742	0.706211
FUT8	0.0408494	1	0.195377	7.71164	8.64344	7.3589	1.12083	0.95426	0.851386
FUT9	0.00521647	1	0.0650472	5.44422	3.72897	4.64426	0.684941	0.853063	1.24545
FXYD2	0.00824223	1	0.0820169	4.45378	4.04808	10.8447	0.908909	2.43493	2.67896
FXYD5	0.00962153	1	0.0897691	5.63458	8.84183	4.68114	1.56921	0.830788	0.529431
FXYD6	0.000710807	1	0.0302666	9.19902	5.67714	5.15462	0.617146	0.560345	0.907962
FYCO1	0.000763511	1	0.0307757	5.50208	6.32763	5.1173	1.15004	0.930067	0.808723
FYN	0.0044312	1	0.0610956	8.86319	6.79767	7.48332	0.766955	0.844314	1.10086
FZD2	0.000401998	1	0.0277955	6.69997	9.1237	4.20615	1.36175	0.627787	0.461014
FZD3	0.0126134	1	0.102285	8.80416	6.4087	8.59198	0.727917	0.975901	1.34068
FZD4	0.00735667	1	0.0772656	4.98189	5.39786	4.58147	1.0835	0.919624	0.848757
FZD7	0.0146586	1	0.111141	6.00905	8.0492	5.84269	1.33951	0.972315	0.725872
G3BP1	0.00209629	1	0.0434625	7.60141	8.30721	7.0794	1.09285	0.931328	0.8522
GAB2	0.0400378	1	0.193114	8.33062	6.93178	7.98106	0.832085	0.958039	1.15137
GABARAPL1	0.0411824	1	0.196287	7.01309	8.11963	9.32779	1.15778	1.33005	1.14879
GABRB3	0.00435309	1	0.0604977	8.64997	5.86861	9.24176	0.678454	1.06842	1.57478
GADD45B	0.000396595	1	0.0277955	5.123	7.2359	5.12277	1.41244	0.999957	0.707966
GADD45G	0.000310747	1	0.0277955	6.68088	3.73621	5.92645	0.559239	0.887075	1.58622
GALC	0.00250415	1	0.0461831	6.38592	7.70722	7.16443	1.20691	1.12191	0.929574
GALE	0.006556	1	0.0726262	6.3415	6.90832	6.41293	1.08938	1.01126	0.92829
GALK1	0.024341	1	0.1465	4.42657	4.91557	3.93055	1.11047	0.887945	0.799612
GALM	0.00616653	1	0.0704288	5.13307	6.46774	7.57062	1.26001	1.47487	1.17052
GALNS	0.00432673	1	0.0602396	6.05703	6.83251	6.3612	1.12803	1.05022	0.931019
GALNT10	0.00063416	1	0.029489	5.63829	7.60802	4.41438	1.34935	0.782929	0.580227
GALNT2	0.0272858	1	0.155774	7.31663	8.25508	7.50207	1.12826	1.02535	0.908782
GALNT3	0.00349037	1	0.0542427	6.23808	4.77321	7.47557	0.765172	1.19838	1.56615
GALNT4	0.000334949	1	0.0277955	5.68655	7.33334	6.49712	1.28959	1.14254	0.885969
GALNTL4	0.0402151	1	0.19369	5.49088	4.62406	5.84328	0.842134	1.06418	1.26367
GALR3	0.0223067	1	0.139844	4.82789	5.08153	4.47186	1.05254	0.926257	0.880023
GAPDHP62	0.00131886	1	0.0365525	8.38478	7.55817	9.6543	0.901415	1.15141	1.27733
GAS2	0.0147601	1	0.111651	6.97613	4.7904	12.3249	0.686685	1.76673	2.57284
GAS2L1	0.000272811	1	0.0277955	5.35979	7.5559	5.26306	1.40974	0.981952	0.69655
GAS7	0.037813	1	0.187053	4.70651	4.79321	4.37288	1.01842	0.929115	0.912309
GATA2	0.0142759	1	0.10925	5.63975	6.23474	4.95124	1.1055	0.877919	0.794138
GATA3	0.0129187	1	0.103782	4.02016	5.19083	3.66384	1.2912	0.911365	0.705829
GATAD2B	0.00486691	1	0.0631815	7.98212	7.27647	7.31128	0.911596	0.915958	1.00479
GATC	0.00169166	1	0.0402662	9.59797	8.86499	9.88542	0.923632	1.02995	1.11511
GATS	0.00223439	1	0.044554	6.4208	5.18245	6.93003	0.807134	1.07931	1.33721
GATSL3	0.00297333	1	0.0498081	4.4279	5.09359	4.2038	1.15034	0.949389	0.825312
GBA	0.0354658	1	0.179971	5.48316	6.13166	6.08959	1.11827	1.1106	0.993139
GBA2	0.00024863	1	0.0277955	8.07348	7.00291	7.93755	0.867397	0.983163	1.13346
GBF1	0.00592535	1	0.0687538	6.33144	7.2121	6.31606	1.13909	0.997571	0.875759
GBX2	0.00207435	1	0.0433559	4.12947	5.38659	4.40553	1.30443	1.06685	0.81787
GCA	0.0194753	1	0.130117	8.41756	7.35632	10.8485	0.873925	1.2888	1.47472
GCFC1	0.0142802	1	0.10925	8.97899	8.39285	8.25601	0.934722	0.919482	0.983696
GCG	0.0346105	1	0.177552	3.86167	5.31775	14.2637	1.37706	3.69366	2.68229
GCH1	0.00185747	1	0.0413732	10.9475	8.75366	12.2918	0.799607	1.1228	1.40419
GCKR	0.00568141	1	0.0675077	4.20843	4.45138	4.01324	1.05773	0.95362	0.901572
GCLM	0.0183112	1	0.125759	8.35026	9.14078	10.6805	1.09467	1.27906	1.16844
GCNT1	0.0333389	1	0.174337	6.77165	5.22492	8.8437	0.771587	1.30599	1.6926
GCNT2	0.0241551	1	0.146063	7.08377	5.61561	6.66143	0.792743	0.940379	1.18623
GCOM1	0.00625147	1	0.0707335	7.08468	7.73497	7.65224	1.09179	1.08011	0.989304
GDAP1	0.000313675	1	0.0277955	9.33387	7.31459	8.70466	0.783661	0.932588	1.19004
GDAP1L1	0.00570128	1	0.0675077	5.65051	4.45915	4.63888	0.789159	0.820968	1.04031
GDF10	0.0418825	1	0.198153	3.29782	3.41029	3.27388	1.0341	0.992739	0.959999
GDI1	0.0052358	1	0.0650472	10.4676	9.52729	11.1588	0.910171	1.06603	1.17124
GDI2	0.00240266	1	0.0456594	11.3499	12.0842	9.40089	1.0647	0.828283	0.777949
GEM	0.00978328	1	0.0906634	6.11476	8.39955	4.72078	1.37365	0.77203	0.562027
GEMIN5	0.00380849	1	0.055967	8.74888	9.65919	8.02677	1.10405	0.917464	0.830999
GFER	0.00168694	1	0.0402662	5.16923	5.58233	5.03563	1.07992	0.974155	0.902066
GFOD1	0.000865456	1	0.031941	7.29673	6.12755	6.27878	0.839767	0.860492	1.02468
GFPT2	0.0105896	1	0.0939388	4.72342	6.6306	4.32935	1.40377	0.916571	0.652935
GGCT	0.0106192	1	0.0939388	12.5267	11.9916	12.0079	0.957282	0.958589	1.00137
GGCX	0.00254869	1	0.0466725	7.75066	8.45545	7.70116	1.09093	0.993613	0.910792
GGN	0.0433023	1	0.201142	3.8373	3.98718	3.71224	1.03906	0.967409	0.931045
GH1	0.0427724	1	0.199353	4.23604	4.33351	3.99742	1.02301	0.94367	0.922444
GHITM	0.00453286	1	0.0615685	10.7046	11.3771	11.7784	1.06282	1.10031	1.03527
GHR	0.00605083	1	0.0696858	3.92958	5.62338	3.56159	1.43104	0.906354	0.633354
GHRHR	0.0203517	1	0.132905	4.04169	4.17606	3.90836	1.03325	0.967012	0.935895
GHRLOS	0.0157592	1	0.11595	4.3981	4.71569	3.9965	1.07221	0.908689	0.847491
GINS2	0.0208002	1	0.134232	7.52319	6.87715	7.61558	0.914127	1.01228	1.10738
GIPC1	0.00616653	1	0.0704288	8.36431	8.85704	7.66585	1.05891	0.916495	0.865509
GIT2	0.000566885	1	0.0293213	6.08396	6.57127	6.2431	1.0801	1.02616	0.95006
GJA1	0.00527752	1	0.0650472	5.44731	9.70526	3.94386	1.78166	0.724002	0.406363
GJA3	0.000716418	1	0.0302666	3.69808	5.31251	3.68121	1.43656	0.995436	0.692931
GJA4	0.0194332	1	0.130089	4.18595	4.32559	4.70969	1.03336	1.12512	1.0888
GKAP1	0.0148449	1	0.111651	8.15398	7.30883	8.2001	0.896351	1.00566	1.12195
GKN1	0.000999414	1	0.0340361	3.89768	4.24972	3.97377	1.09032	1.01952	0.935067
GLB1	0.00447551	1	0.0613197	8.6531	9.71399	8.96973	1.1226	1.03659	0.923383
GLB1L	0.0123188	1	0.10141	5.7028	6.31031	5.42039	1.10653	0.95048	0.858975
GLB1L2	0.00417806	1	0.058898	8.00359	6.35751	5.43822	0.794332	0.679472	0.855401
GLCCI1	0.000174881	1	0.0277955	7.77988	6.1956	6.92046	0.796362	0.889534	1.117
GLG1	0.000729152	1	0.0306481	8.65155	9.41809	8.9095	1.0886	1.02982	0.945999
GLI1	0.00538293	1	0.0654257	4.49334	5.13124	4.30565	1.14197	0.958231	0.839106
GLI3	0.0304085	1	0.165805	4.57452	5.21003	4.4582	1.13892	0.974573	0.855696
GLIPR1	0.0216501	1	0.137313	4.84304	7.01755	4.56892	1.449	0.9434	0.651071
GLRX2	0.00338582	1	0.0536687	10.2568	11.1969	11.2576	1.09166	1.09758	1.00543
GLRX3	0.0107852	1	0.0947173	7.61563	8.26457	8.06524	1.08521	1.05904	0.975881
GLRX5	0.00455616	1	0.0615685	12.0128	11.4141	11.8118	0.95016	0.983266	1.03484
GLS2	0.00532342	1	0.0650472	5.18129	4.29684	4.62604	0.829299	0.892835	1.07661
GLT25D1	0.000868832	1	0.031941	6.94971	8.10329	6.37629	1.16599	0.917491	0.786877
GLTP	0.0303866	1	0.165773	9.36979	10.0248	9.83013	1.06991	1.04913	0.980582
GLUD1	0.000987374	1	0.0337934	9.41978	10.3815	9.88976	1.10209	1.04989	0.952637
GLUD2	0.00540015	1	0.0654708	5.44645	6.19197	5.25834	1.13688	0.965462	0.849221
GLUL	0.00185747	1	0.0413732	8.74139	6.25778	8.9441	0.715879	1.02319	1.42928
GM2A	0.000113909	1	0.0277955	5.43581	6.79445	4.96326	1.24994	0.913067	0.730488
GMCL1	0.00563645	1	0.0673766	9.12032	8.33117	9.02602	0.913474	0.989661	1.0834
GMDS	0.00902944	1	0.0868357	8.49409	7.43869	9.17331	0.875749	1.07996	1.23319
GMFB	0.0316396	1	0.169122	10.565	11.04	10.2928	1.04496	0.974238	0.93232
GMPPA	0.00374472	1	0.055967	6.72922	7.84828	6.66853	1.1663	0.990981	0.84968
GMPR2	0.0405283	1	0.194381	8.46598	9.17752	6.43221	1.08405	0.759771	0.700866
GNAI2	0.000526766	1	0.0289133	8.60583	9.95872	6.86715	1.15721	0.797965	0.689562
GNAL	0.0350914	1	0.178642	5.05127	6.34225	8.17192	1.25557	1.61779	1.28849
GNAO1	0.000380889	1	0.0277955	6.7363	5.15371	7.03926	0.765065	1.04497	1.36586
GNAZ	0.00166878	1	0.0402662	7.76712	6.41237	6.56486	0.825579	0.845213	1.02378
GNB4	0.00244607	1	0.0458603	7.07371	8.37739	5.52401	1.1843	0.780921	0.659395
GNB5	0.0130015	1	0.104002	7.53592	8.07683	6.89639	1.07178	0.915135	0.853849
GNG11	0.011832	1	0.0989661	4.21471	8.12894	5.07906	1.92871	1.20508	0.624812
GNG2	0.00384813	1	0.0563645	5.66658	4.32106	4.45797	0.762551	0.786712	1.03168
GNG4	0.000226439	1	0.0277955	9.01372	5.71571	8.37851	0.634112	0.929529	1.46587
GNG5	0.00486691	1	0.0631815	12.1294	12.8913	12.8401	1.06282	1.05859	0.996023
GNG8	0.0250301	1	0.148269	5.211	3.78805	3.98631	0.726933	0.764979	1.05234
GNGT1	0.0196136	1	0.130872	5.61841	4.10426	5.26981	0.730501	0.937953	1.28398
GNPDA1	0.0426011	1	0.199201	9.20813	9.95939	9.44436	1.08159	1.02566	0.948287
GNS	0.00697667	1	0.0753451	8.53875	9.37661	10.2358	1.09812	1.19875	1.09163
GOLGA1	0.00395724	1	0.0573522	6.42672	7.19971	6.88868	1.12028	1.07188	0.9568
GOLGA2B	0.00539204	1	0.0654593	6.32468	5.33534	6.29892	0.843575	0.995928	1.1806
GOLGA6A	0.0434967	1	0.201591	4.20067	4.35885	4.00268	1.03766	0.952868	0.918289
GOLGA6L4	0.000845243	1	0.0318475	5.28296	5.86137	4.78679	1.10949	0.906081	0.816668
GOLGA7B	0.0114923	1	0.0978174	6.64296	5.94427	5.50644	0.894822	0.828914	0.926345
GOLT1B	0.0155066	1	0.114704	9.43436	10.3598	10.8436	1.09809	1.14938	1.04671
GORASP1	0.0162241	1	0.117733	5.79211	6.27414	5.53151	1.08322	0.955008	0.881636
GPC1	0.0174565	1	0.12254	5.82996	6.55962	5.32045	1.12516	0.912605	0.811091
GPKOW	0.0189623	1	0.128351	8.77087	9.32865	8.53176	1.0636	0.972739	0.914576
GPM6B	0.000167185	1	0.0277955	7.75767	4.60888	4.41033	0.594105	0.568512	0.956922
GPN1	0.00307211	1	0.0506003	9.52095	10.0607	7.76283	1.05669	0.815342	0.771601
GPN3	0.0361011	1	0.182422	10.4449	10.795	10.8648	1.03351	1.0402	1.00647
GPR101	0.016521	1	0.118884	4.20481	4.44563	4.00504	1.05727	0.952489	0.900892
GPR108	0.0241551	1	0.146063	7.39429	8.48083	8.29591	1.14694	1.12193	0.978195
GPR113	0.0471381	1	0.210991	3.995	3.87008	3.69255	0.968732	0.924295	0.954129
GPR12	0.0463671	1	0.209039	4.94205	4.08036	4.01426	0.825642	0.812266	0.983799
GPR126	0.00145932	1	0.038075	4.09754	6.35219	3.87053	1.55025	0.944599	0.609322
GPR135	0.00753769	1	0.0785274	3.98459	4.38566	3.67098	1.10066	0.921296	0.837042
GPR137C	0.0116467	1	0.0983894	6.80591	5.87683	4.34842	0.86349	0.638918	0.739926
GPR157	0.00320808	1	0.0518351	5.47059	6.37954	7.24747	1.16615	1.32481	1.13605
GPR173	0.00131886	1	0.0365525	5.39993	4.93599	4.54106	0.914084	0.840949	0.919991
GPR176	0.00322428	1	0.0519459	6.012	7.32271	5.11278	1.21802	0.850428	0.698208
GPR19	0.0444005	1	0.203766	8.46259	7.21995	7.19338	0.853161	0.850022	0.99632
GPR27	0.0476518	1	0.211628	6.52746	5.33523	7.22091	0.817352	1.10624	1.35344
GPR3	0.0118397	1	0.0989661	4.28017	4.76954	4.64171	1.11433	1.08447	0.9732
GPR56	0.00130254	1	0.0363761	7.12108	5.26553	8.34282	0.739428	1.17157	1.58442
GPR6	0.0241551	1	0.146063	5.06721	4.44487	4.51455	0.877183	0.890935	1.01568
GPR63	0.0286989	1	0.160208	5.71811	4.79973	4.20249	0.839391	0.734944	0.875568
GPR65	0.0180853	1	0.124831	3.88686	4.29561	3.74524	1.10516	0.963564	0.871877
GPR83	0.0411824	1	0.196287	4.41808	4.04606	3.75414	0.915795	0.849722	0.927852
GPR98	0.00108065	1	0.0344392	4.991	4.00042	4.91039	0.801528	0.983849	1.22747
GPRC5A	0.00420895	1	0.0592525	4.77968	7.34972	4.74901	1.5377	0.993583	0.646148
GPRC5B	0.00460055	1	0.0620563	5.62462	4.72726	4.33821	0.840457	0.771289	0.917701
GPRC5C	0.0126499	1	0.10238	5.68705	4.90148	5.49595	0.861868	0.966398	1.12128
GPRIN3	0.0107257	1	0.0943956	4.23412	3.64026	3.81498	0.859745	0.90101	1.048
GPT2	0.0472935	1	0.210991	7.8402	6.80936	7.67918	0.868518	0.979462	1.12774
GPX2	0.000840113	1	0.0318133	7.42702	4.81669	10.2921	0.648536	1.38576	2.13676
GPX8	0.0001709	1	0.0277955	4.78211	9.92932	3.80088	2.07635	0.794813	0.382794
GRB2	0.020305	1	0.132905	9.19603	9.56894	9.07283	1.04055	0.986603	0.948155
GRB7	0.0120149	1	0.100025	6.25572	5.5504	6.7746	0.887252	1.08295	1.22056
GRHL1	0.030614	1	0.166266	5.9227	5.10185	6.01783	0.861406	1.01606	1.17954
GRHPR	0.00282926	1	0.0488481	9.41066	10.1269	9.11099	1.07611	0.968156	0.899683
GRIK3	0.00152237	1	0.03896	5.15419	3.97495	3.92635	0.771208	0.761779	0.987773
GRIN3A	0.022027	1	0.138469	4.5918	4.01509	4.11337	0.874403	0.895807	1.02448
GRIN3B	0.021876	1	0.138123	4.38662	4.70039	4.317	1.07153	0.98413	0.918436
GRINA	0.0129789	1	0.104002	6.69959	7.45423	7.59366	1.11264	1.13345	1.01871
GRIP1	0.00410509	1	0.0585573	6.09037	4.6741	4.65104	0.767458	0.76367	0.995065
GRK4	0.0169115	1	0.120559	5.3005	4.93912	4.59981	0.931821	0.867807	0.931302
GRM2	0.0094861	1	0.0889478	4.91366	4.44979	3.98363	0.905596	0.810726	0.895241
GRM8	0.00236557	1	0.0455841	5.02798	3.88068	4.01412	0.771817	0.798356	1.03438
GRN	0.0303866	1	0.165773	8.60407	9.52835	9.56165	1.10742	1.11129	1.00349
GSTA1	0.00283258	1	0.0488481	4.91588	4.5163	8.29848	0.918717	1.6881	1.83745
GSTK1	0.0102901	1	0.0929086	5.9013	6.69476	6.17877	1.13445	1.04702	0.922927
GSTM4	0.0140249	1	0.108569	5.22684	6.49799	4.57545	1.2432	0.875375	0.704133
GSTO1	0.00376052	1	0.055967	9.60819	11.4957	10.2977	1.19645	1.07176	0.895784
GTF2F1	0.0327872	1	0.172706	8.49512	8.87648	7.38131	1.04489	0.868888	0.831557
GTPBP4	0.0203885	1	0.132905	8.21452	8.88484	7.63477	1.0816	0.929424	0.859303
GULP1	0.00729489	1	0.0770481	5.82179	7.70482	8.9259	1.32345	1.53319	1.15848
GUSBL1	0.021747	1	0.137715	6.62292	6.14841	6.66059	0.928354	1.00569	1.0833
GUSBP3	0.0473939	1	0.210991	8.9009	8.04905	9.17326	0.904296	1.0306	1.13967
GUSBP4	0.0176996	1	0.123657	7.01403	6.52125	7.23917	0.929744	1.0321	1.11009
GXYLT2	0.0354179	1	0.179846	5.89584	7.13502	4.12012	1.21018	0.698818	0.57745
GYG1	0.00999016	1	0.0917157	9.52879	10.9962	11.1706	1.15399	1.1723	1.01586
GYLTL1B	0.0375063	1	0.186188	6.14131	5.44828	7.62717	0.887153	1.24195	1.39992
GYPB	0.0481001	1	0.212659	4.63689	4.72328	4.87178	1.01863	1.05066	1.03144
GYPC	0.00409449	1	0.0585573	4.31684	5.7866	4.80135	1.34047	1.11224	0.829736
GYS1	0.00349037	1	0.0542427	6.85134	7.71846	6.00837	1.12656	0.876963	0.778442
GZMH	0.0076742	1	0.0786609	3.66305	3.83512	4.1905	1.04697	1.14399	1.09267
H1FX	0.00126903	1	0.0359987	8.37286	7.55304	7.56991	0.902086	0.904101	1.00223
H2AFJ	0.0098795	1	0.0909019	5.57579	7.59612	5.98732	1.36234	1.07381	0.788208
H2AFV	0.00974014	1	0.0905579	11.3885	10.9197	12.0317	0.958837	1.05648	1.10183
H2BFXP	0.0332368	1	0.174052	6.15495	5.14147	3.78281	0.835338	0.614596	0.735746
H3F3A	0.000566451	1	0.0293213	14.0402	13.5508	13.5428	0.965146	0.964576	0.999409
H3F3B	0.00104429	1	0.0342896	12.3698	11.7369	11.4979	0.948836	0.929515	0.979637
H6PD	0.000104555	1	0.0277955	4.8614	5.7636	5.4416	1.18558	1.11935	0.944133
HABP4	0.0120073	1	0.100025	5.78634	6.55243	5.58476	1.1324	0.965162	0.852319
HACE1	0.0492681	1	0.215789	8.82132	8.26415	8.06559	0.936838	0.91433	0.975974
HACL1	0.0405759	1	0.194429	8.78937	9.25143	7.77091	1.05257	0.884126	0.839969
HADH	0.00194199	1	0.0421085	9.69038	8.58383	9.71652	0.88581	1.0027	1.13196
HADHB	0.0294131	1	0.162694	10.3778	11.2165	10.411	1.08081	1.00319	0.928186
HAPLN3	0.00756539	1	0.0786179	5.80191	6.81283	5.8762	1.17424	1.0128	0.862519
HARS	0.0202364	1	0.13271	9.66358	10.3586	8.90779	1.07192	0.921791	0.859941
HAS2	0.00161025	1	0.0397991	3.75363	4.41192	3.74065	1.17538	0.996544	0.847851
HAUS1	0.021189	1	0.136061	11.1542	10.5404	10.4426	0.944974	0.936202	0.990718
HBB	0.0426536	1	0.199201	4.6295	4.73695	4.98276	1.02321	1.07631	1.05189
HBEGF	0.00245989	1	0.0458603	4.92285	5.99861	4.46472	1.21852	0.906939	0.744293
HCCS	0.00248906	1	0.0461124	8.95259	9.9837	9.16804	1.11517	1.02407	0.9183
HCFC1R1	0.00432088	1	0.0602396	7.88957	9.30824	6.4233	1.17982	0.81415	0.690066
HCLS1	0.010307	1	0.0929086	4.38681	5.27924	3.93832	1.20343	0.897765	0.746002
HCN3	0.00393873	1	0.057124	7.21769	6.20553	6.65545	0.859766	0.922103	1.0725
HCN4	0.0345512	1	0.177552	4.5703	4.21333	4.86877	0.921894	1.06531	1.15556
HCST	0.00427919	1	0.0599144	4.44524	4.83841	4.89636	1.08845	1.10149	1.01198
HDAC10	0.0448129	1	0.204858	5.44351	5.68204	5.08746	1.04382	0.934591	0.895358
HDAC2	0.00473656	1	0.0631216	9.48726	8.82827	8.77515	0.930539	0.92494	0.993983
HDAC3	0.0486125	1	0.214036	8.56348	9.09392	7.62277	1.06194	0.890148	0.838227
HDAC7	0.0136728	1	0.106834	4.77305	5.1483	4.36327	1.07862	0.914146	0.847516
HDHD2	0.00276742	1	0.0484017	10.6447	9.6041	10.3555	0.902244	0.972833	1.07824
HEATR1	0.0201635	1	0.132611	7.38288	7.94671	7.05343	1.07637	0.955376	0.887591
HEATR2	0.0348045	1	0.178189	8.63049	9.38944	7.88004	1.08794	0.913046	0.839245
HEATR3	0.0411824	1	0.196287	7.58206	8.0883	8.7481	1.06677	1.15379	1.08157
HEATR5A	0.0472445	1	0.210991	7.87338	8.94013	8.83002	1.13549	1.1215	0.987683
HEBP1	0.00169166	1	0.0402662	9.08234	10.7768	8.55725	1.18657	0.942186	0.794043
HELZ	0.0390463	1	0.190821	7.67179	7.35145	7.63394	0.958245	0.995067	1.03843
HEPACAM2	0.000772029	1	0.0307757	9.13406	3.63577	12.7165	0.398046	1.39221	3.4976
HERC2	0.0230764	1	0.142292	7.39771	6.78661	6.76425	0.917393	0.91437	0.996705
HERC2P2	0.016808	1	0.120109	9.69723	8.9518	8.88448	0.92313	0.916188	0.992481
HERC4	0.000169037	1	0.0277955	5.62018	6.64524	5.33634	1.18239	0.949495	0.803032
HERC6	0.00647957	1	0.0722972	4.14503	4.52882	4.32538	1.09259	1.04351	0.955077
HERPUD2	0.0148449	1	0.111651	8.2975	8.97264	8.83705	1.08137	1.06503	0.984888
HES6	6.81635e-05	1	0.0277955	11.3213	6.66772	10.1349	0.588953	0.895208	1.52
HEXB	0.00168177	1	0.0402662	10.0433	11.6279	11.5475	1.15778	1.14977	0.99308
HEXIM1	0.000300024	1	0.0277955	6.72328	7.70221	6.61169	1.1456	0.983402	0.858414
HFE	0.000106258	1	0.0277955	4.47583	5.73219	5.13772	1.2807	1.14788	0.896292
HFM1	0.0218893	1	0.138123	4.10926	3.64812	3.89827	0.88778	0.948654	1.06857
HGF	0.00219379	1	0.0442883	4.25836	6.98127	4.45077	1.63943	1.04519	0.63753
HHEX	0.0373111	1	0.185579	5.98532	7.05846	6.89981	1.1793	1.15279	0.977523
HHIPL1	0.0396512	1	0.192556	3.96791	4.20666	4.12676	1.06017	1.04003	0.981005
HHLA1	0.0294202	1	0.162694	4.60617	4.81534	4.6937	1.04541	1.019	0.97474
HHLA3	0.0327227	1	0.172706	5.90011	6.34785	5.53032	1.07589	0.937325	0.871212
HIBADH	0.0134573	1	0.106248	6.99787	7.76393	7.39123	1.10947	1.05621	0.951996
HIF1AN	0.0117666	1	0.0987149	6.68036	7.19717	6.42288	1.07736	0.961457	0.892418
HINFP	0.0179212	1	0.124178	8.34271	7.78289	7.63993	0.932897	0.915761	0.981631
HIP1R	0.0427724	1	0.199353	7.05689	6.53269	8.13543	0.925717	1.15284	1.24534
HIPK2	0.000323259	1	0.0277955	7.00544	6.26914	7.3356	0.894895	1.04713	1.17011
HIST1H2AG	0.0331549	1	0.174052	5.9909	7.11158	6.69685	1.18706	1.11784	0.941682
HIST1H2BC	0.0380794	1	0.188145	4.6481	5.75989	4.82271	1.23919	1.03757	0.837292
HIST1H3F	0.0323036	1	0.171719	4.38763	3.88843	3.77553	0.886226	0.860494	0.970964
HIST1H4J	0.0229653	1	0.142038	7.96723	7.11852	6.61031	0.893475	0.829687	0.928607
HIST3H3	0.0280098	1	0.157941	3.8125	3.6597	3.72712	0.959922	0.977605	1.01842
HLA_B	0.030269	1	0.165437	8.30315	10.2932	9.85098	1.23967	1.18641	0.95704
HLA_C	0.0398936	1	0.192816	8.73077	10.6011	10.562	1.21422	1.20974	0.996314
HLA_DOB	0.014541	1	0.110737	4.15376	4.33369	4.36672	1.04332	1.05127	1.00762
HLA_DQA1	0.0130015	1	0.104002	3.72484	3.80182	3.65441	1.02067	0.981092	0.961226
HLA_DRB4	0.0388549	1	0.190246	3.80437	3.9373	3.75098	1.03494	0.985967	0.952679
HLA_E	0.00111402	1	0.0347097	6.82757	9.12035	8.64416	1.33581	1.26607	0.947788
HLA_F	0.0397392	1	0.192566	6.64424	7.73875	7.20188	1.16473	1.08393	0.930625
HLF	0.00529333	1	0.0650472	4.83071	3.86001	3.8522	0.799057	0.797441	0.997978
HMG20A	0.0120648	1	0.100169	7.44772	8.38672	7.40639	1.12608	0.99445	0.883109
HMG20B	0.0262782	1	0.152456	6.69138	7.28	5.79424	1.08797	0.865926	0.795912
HMGA2	0.000422157	1	0.0278563	3.69966	4.99363	3.7529	1.34975	1.01439	0.751538
HMGB1	0.0302081	1	0.165403	12.7213	12.3773	12.1931	0.972959	0.958476	0.985115
HMGB2	0.0117634	1	0.0987149	8.47391	8.24105	8.22708	0.97252	0.970872	0.998305
HMGB3	0.00745789	1	0.0781696	10.4678	9.37018	10.1636	0.895142	0.970935	1.08467
HMGB3P1	0.00570817	1	0.0675077	9.84722	9.11	10.7404	0.925134	1.0907	1.17897
HMGCR	0.0190463	1	0.128682	9.80294	8.85622	10.41	0.903425	1.06192	1.17544
HMGCS1	0.000948728	1	0.0332425	9.80949	8.02817	9.39297	0.818409	0.95754	1.17
HMGN1	0.0333389	1	0.174337	12.7575	12.4898	13.1483	0.979015	1.03063	1.05272
HMGN2	0.000401635	1	0.0277955	13.9364	13.3971	13.9623	0.961302	1.00186	1.04219
HMGN3	0.027119	1	0.155424	12.935	12.3296	12.7181	0.953199	0.983233	1.03151
HMMR	0.00855222	1	0.084008	10.2404	11.0478	10.9048	1.07884	1.06488	0.98706
HMOX1	0.000380203	1	0.0277955	5.41945	8.12884	4.5517	1.49994	0.839882	0.559945
HMP19	0.0039016	1	0.056986	6.65519	4.27609	11.9644	0.64252	1.79776	2.79799
HNRNPA3	0.00200066	1	0.0427429	11.4787	10.8576	10.7584	0.945888	0.937246	0.990864
HNRNPD	0.00211497	1	0.0436349	8.18593	7.76862	7.56853	0.94902	0.924577	0.974244
HNRNPR	0.0044312	1	0.0610956	11.0339	10.4394	10.5979	0.94612	0.960483	1.01518
HNRPDL	0.00360551	1	0.0552578	9.92301	9.5041	8.91475	0.957784	0.898392	0.93799
HOMER3	0.00726578	1	0.0768908	5.40507	6.74943	4.48897	1.24872	0.830512	0.665089
HOOK1	9.08287e-05	1	0.0277955	9.4439	4.44435	10.0081	0.470605	1.05974	2.25187
HOOK2	0.00100997	1	0.0340584	8.26372	6.87327	7.53591	0.831741	0.911927	1.09641
HOOK3	0.0205151	1	0.133116	6.40215	7.14463	7.44576	1.11597	1.16301	1.04215
HOXA1	0.0107852	1	0.0947173	6.46949	8.4544	8.28053	1.30681	1.27993	0.979434
HOXB13	0.0139517	1	0.108084	4.13062	4.77475	4.17571	1.15594	1.01092	0.874539
HOXC10	0.0084762	1	0.0834996	6.16077	8.44632	6.57763	1.37098	1.06766	0.778757
HOXC13	0.00373196	1	0.055967	4.30399	5.59352	5.90353	1.29961	1.37164	1.05542
HOXC6	0.0234097	1	0.142685	7.82085	10.5905	9.8713	1.35413	1.26218	0.932093
HOXC8	0.0107764	1	0.0947173	5.20621	6.17219	5.78378	1.18554	1.11094	0.93707
HOXD10	0.00269443	1	0.0475686	7.65686	5.17183	10.122	0.67545	1.32196	1.95715
HOXD11	0.00146909	1	0.0382334	7.54922	5.417	9.92448	0.717557	1.31464	1.8321
HOXD13	0.0345512	1	0.177552	5.27521	4.39762	5.71117	0.83364	1.08264	1.2987
HOXD3	0.0490686	1	0.215143	5.69446	4.79412	6.07152	0.841892	1.06621	1.26645
HPCA	0.0164852	1	0.118751	6.17087	4.77238	4.59551	0.773372	0.74471	0.962938
HPD	0.0214521	1	0.137152	3.52597	3.8719	3.64938	1.09811	1.035	0.942528
HPS1	0.00797134	1	0.0804462	5.52339	6.09278	5.63408	1.10309	1.02004	0.924714
HRASLS	0.00984273	1	0.090766	7.52197	5.1823	4.84487	0.688955	0.644095	0.934887
HRH1	0.0179245	1	0.124178	4.40871	6.22653	3.92927	1.41233	0.891252	0.631053
HRH3	0.0233728	1	0.142685	4.93578	4.65848	4.39521	0.943819	0.89048	0.943486
HS1BP3	0.0415068	1	0.197065	5.07995	5.3235	4.89758	1.04794	0.964099	0.919992
HS3ST1	0.00104964	1	0.0342896	4.95015	3.86843	4.42567	0.781478	0.894049	1.14405
HS3ST3A1	0.00929356	1	0.0881138	3.92767	5.87729	3.54723	1.49638	0.903139	0.603549
HS6ST1	0.00117294	1	0.0350255	5.64922	5.00237	5.55609	0.885497	0.983513	1.11069
HSBP1	0.019942	1	0.131787	11.7747	10.9508	11.4062	0.930034	0.968708	1.04158
HSBP1L1	0.00189527	1	0.0416555	5.5628	7.74565	4.31599	1.3924	0.775868	0.557215
HSD11B1	0.00392543	1	0.057124	3.99432	4.46353	3.91092	1.11747	0.97912	0.876194
HSD11B2	0.00345212	1	0.0540143	5.62587	4.4246	4.44374	0.786473	0.789875	1.00433
HSD17B1	0.0277483	1	0.157075	6.16217	7.02711	5.36227	1.14036	0.870191	0.763083
HSD17B11	0.00673582	1	0.0737999	9.28796	10.4429	10.5027	1.12435	1.13078	1.00572
HSD17B14	0.0350914	1	0.178642	5.2342	6.21949	7.26078	1.18824	1.38718	1.16742
HSD17B6	0.00202146	1	0.0429649	7.17793	5.32677	5.4981	0.742104	0.765972	1.03216
HSD17B7	0.0003498	1	0.0277955	9.46324	8.6249	10.1363	0.911411	1.07112	1.17523
HSDL2	0.0471381	1	0.210991	6.67001	6.98594	7.69922	1.04737	1.1543	1.1021
HSF2BP	0.00258477	1	0.0470462	5.06004	6.36583	4.92371	1.25806	0.973058	0.77346
HSH2D	0.0303674	1	0.165773	3.87444	3.67189	4.62124	0.947722	1.19275	1.25854
HSPA4	0.0157592	1	0.11595	9.55277	10.3685	8.384	1.0854	0.877651	0.808601
HSPB1	0.0219496	1	0.138262	10.2134	12.0303	9.72886	1.17789	0.952554	0.808698
HSPB7	0.0463671	1	0.209039	3.85367	4.24555	3.9769	1.10169	1.03198	0.936721
HSPG2	0.0326784	1	0.172706	5.08512	5.67723	5.14761	1.11644	1.01229	0.906711
HTATSF1	0.00884564	1	0.0855867	9.93885	9.37556	8.5597	0.943324	0.861236	0.91298
HTN3	0.00849962	1	0.0836032	3.58515	3.71975	3.35399	1.03754	0.935524	0.90167
HTR3A	0.0247238	1	0.147573	5.02174	3.99163	3.95726	0.794871	0.788026	0.991389
HTR7P1	0.000902893	1	0.0324632	4.28021	5.29062	4.0842	1.23607	0.954206	0.77197
HTRA1	0.0314305	1	0.168484	6.35234	8.78675	4.89862	1.38323	0.771153	0.557501
HTRA3	0.0494313	1	0.216063	4.57514	4.84585	4.24069	1.05917	0.926898	0.875117
HUNK	0.0135605	1	0.106492	6.02469	4.96528	5.41957	0.824155	0.899561	1.09149
HVCN1	0.00909537	1	0.086881	5.88753	6.43563	5.89372	1.0931	1.00105	0.915795
HYAL2	0.0129187	1	0.103782	6.83285	7.57327	5.16185	1.10836	0.755446	0.681587
IBTK	0.0453476	1	0.205915	6.54085	6.92699	6.59826	1.05903	1.00878	0.952544
ICA1	0.00647704	1	0.0722972	6.3616	5.13457	5.95571	0.807119	0.936198	1.15992
ICAM1	0.0455649	1	0.206629	4.33805	5.49142	4.34114	1.26587	1.00071	0.790531
ICAM3	0.00148832	1	0.0383469	5.02108	7.34818	6.09102	1.46346	1.21309	0.828915
ICAM5	0.0161481	1	0.117286	4.11062	4.66016	3.45316	1.13369	0.840057	0.740997
ID2	0.0443658	1	0.203766	11.0471	9.82069	12.3402	0.888981	1.11705	1.25656
IDE	0.00641676	1	0.0718942	8.25078	9.26225	8.06516	1.12259	0.977503	0.870757
IDH2	0.0234435	1	0.142764	9.03366	7.75224	9.61548	0.858151	1.06441	1.24035
IDUA	0.0349146	1	0.178314	4.15422	4.32477	4.25882	1.04105	1.02518	0.984752
IER3	0.00286086	1	0.0489167	6.48463	9.62591	6.10692	1.48442	0.941753	0.634425
IFFO1	0.00139496	1	0.0372436	4.87836	5.57603	5.32147	1.14301	1.09083	0.954349
IFFO2	0.0112702	1	0.0967378	5.21064	6.10871	4.33493	1.17235	0.831938	0.709631
IFI27L2	0.0048429	1	0.0631815	6.67777	8.15369	6.00346	1.22102	0.899022	0.736288
IFI35	9.56493e-05	1	0.0277955	5.15124	8.37604	6.15136	1.62602	1.19415	0.734399
IFI44	0.0479788	1	0.21253	4.07685	5.64243	3.86714	1.38402	0.94856	0.685368
IFI6	0.00376997	1	0.055967	7.20357	8.91694	10.8448	1.23785	1.50548	1.2162
IFIT1	0.000205218	1	0.0277955	5.03899	8.08472	8.48068	1.60443	1.68301	1.04898
IFIT3	0.0400583	1	0.193114	4.78316	6.33478	6.10914	1.32439	1.27722	0.964381
IFITM1	0.00704973	1	0.0755156	4.55218	5.7262	4.15333	1.2579	0.912382	0.72532
IFITM2	0.000243229	1	0.0277955	7.63705	11.743	7.28788	1.53764	0.95428	0.620615
IFITM3	0.000377015	1	0.0277955	8.11119	12.3709	7.37677	1.52516	0.909456	0.596301
IFNE	0.00247816	1	0.0461124	3.72116	4.22676	3.61626	1.13587	0.971812	0.855564
IFRD2	0.00378957	1	0.055967	8.45757	9.4787	7.68517	1.12073	0.908673	0.810784
IFT122	0.0295941	1	0.162827	6.42454	6.1642	5.88984	0.959477	0.916773	0.955493
IGF1R	0.0268173	1	0.154251	6.46108	7.38194	5.89519	1.14252	0.912416	0.798596
IGF2BP1	0.0136765	1	0.106834	4.73753	6.20457	6.21463	1.30966	1.31179	1.00162
IGF2BP2	0.00265184	1	0.0473841	5.40053	7.66712	5.50856	1.4197	1.02	0.718465
IGF2BP3	0.000303038	1	0.0277955	7.26385	8.30727	7.32695	1.14364	1.00869	0.881993
IGFBP3	0.00872415	1	0.0849288	5.56412	9.23199	10.3844	1.6592	1.86632	1.12483
IGFBP4	0.0059843	1	0.0692851	5.67537	8.4661	4.53832	1.49173	0.799652	0.536058
IGFBP5	0.00311031	1	0.0509044	7.16499	4.75536	8.26029	0.663693	1.15287	1.73705
IGFBP6	0.0337159	1	0.17567	5.51224	7.06668	5.03435	1.282	0.913305	0.712407
IGFBPL1	0.00124932	1	0.0358351	10.0793	6.47263	9.74282	0.642171	0.966617	1.50523
IGLV2_18	0.0322836	1	0.171719	3.86789	4.03141	3.66997	1.04228	0.94883	0.910345
IGSF10	0.0297627	1	0.163493	6.37935	5.31484	6.79071	0.833132	1.06448	1.27769
IGSF11	0.0486982	1	0.214156	6.03497	4.35367	4.32807	0.721406	0.717165	0.994121
IGSF21	0.0089411	1	0.0864292	6.69885	4.32834	4.1754	0.646132	0.623301	0.964665
IGSF9	0.00215862	1	0.0438658	7.90653	5.80763	5.33809	0.734536	0.67515	0.919152
IGSF9B	0.0249084	1	0.148102	4.55905	4.38542	4.34038	0.961914	0.952035	0.98973
IK	0.0152534	1	0.113605	8.27807	8.74942	7.56015	1.05694	0.913274	0.864074
IKBIP	8.51278e-05	1	0.0277955	5.86863	8.90897	5.20307	1.51807	0.886591	0.584026
IKBKAP	0.0184635	1	0.12652	7.81084	7.35489	7.45734	0.941626	0.954742	1.01393
IKBKE	0.00259177	1	0.0470462	4.67726	5.63172	4.42161	1.20406	0.945342	0.785126
IL10RB	0.00713996	1	0.0761522	8.02576	8.86838	10.232	1.10499	1.27489	1.15376
IL12B	0.0191402	1	0.128837	3.46771	3.54027	3.25941	1.02092	0.939934	0.92067
IL13RA2	0.0217254	1	0.137715	4.14273	6.10378	4.09888	1.47337	0.989416	0.671533
IL15	0.0232519	1	0.142685	4.0796	4.83768	6.00341	1.18582	1.47157	1.24097
IL15RA	0.000310313	1	0.0277955	4.72907	6.64515	4.73018	1.40517	1.00023	0.711825
IL16	0.0126231	1	0.102285	3.97546	4.13146	4.1716	1.03924	1.04934	1.00971
IL17D	0.0078024	1	0.0795975	5.58152	4.4253	4.71717	0.792848	0.84514	1.06596
IL17RB	0.00168162	1	0.0402662	7.98482	4.93359	7.62592	0.61787	0.955052	1.54571
IL17RC	0.0135413	1	0.106492	5.45249	6.01081	5.3269	1.1024	0.976966	0.886219
IL18	0.0147671	1	0.111651	3.59432	4.89079	3.44274	1.3607	0.957829	0.703924
IL1R1	0.00381014	1	0.055967	3.79146	5.10049	3.52346	1.34526	0.929314	0.690809
IL1RAP	0.0108974	1	0.0948144	4.03936	6.08351	4.52722	1.50606	1.12078	0.744179
IL1RN	0.00961445	1	0.0897691	4.04301	4.1616	4.0531	1.02933	1.00249	0.973927
IL20	0.017918	1	0.124178	3.58061	3.77553	3.34049	1.05444	0.932938	0.884774
IL20RB	0.0471315	1	0.210991	4.34977	4.79575	6.41755	1.10253	1.47538	1.33817
IL24	0.0252114	1	0.14913	4.20243	4.90056	4.17473	1.16612	0.993409	0.851889
IL27RA	0.00219379	1	0.0442883	4.78447	6.23834	5.51762	1.30387	1.15324	0.88447
IL28RA	0.00686741	1	0.0745161	6.3306	5.47804	6.47586	0.865327	1.02294	1.18215
IL4R	0.000377935	1	0.0277955	4.46125	5.76086	4.23935	1.29131	0.950259	0.735888
IL6R	0.0104018	1	0.0935392	4.24924	4.68605	5.24041	1.1028	1.23326	1.1183
IL6ST	0.00364771	1	0.055354	5.85495	7.36689	6.37052	1.25823	1.08806	0.86475
IL7R	0.0246918	1	0.147573	4.17011	6.43546	4.25747	1.54324	1.02095	0.661564
ILDR1	0.0122	1	0.100915	4.79433	4.06301	5.32529	0.847462	1.11075	1.31067
ILF3	0.0457082	1	0.207006	10.0231	9.71898	9.00856	0.969656	0.898778	0.926903
ILK	0.00767767	1	0.0786609	8.86389	9.9489	8.91903	1.12241	1.00622	0.896484
IMPDH2	0.00565309	1	0.0673766	8.79259	9.34414	8.09643	1.06273	0.920825	0.866472
INA	0.00409449	1	0.0585573	10.2849	8.1055	9.31026	0.788099	0.905238	1.14864
INADL	0.0123188	1	0.10141	5.41649	4.63757	5.96871	0.856195	1.10195	1.28703
ING3	0.0238609	1	0.144708	7.14148	6.59335	7.05628	0.923247	0.988071	1.07021
INHBA	0.0150833	1	0.112909	3.74516	5.53469	3.70076	1.47782	0.988142	0.668647
INHBB	0.00839251	1	0.0829922	7.96569	6.08138	10.0145	0.763446	1.2572	1.64674
INHBE	0.00731795	1	0.0771732	7.51493	4.98879	6.93839	0.66385	0.92328	1.3908
INPP4B	0.0150784	1	0.112909	4.21596	5.34604	5.92596	1.26805	1.4056	1.10848
INPP5A	0.000214443	1	0.0277955	6.19116	7.6628	5.47485	1.2377	0.884302	0.714472
INSIG1	0.00488296	1	0.0631815	9.79362	7.82678	9.67937	0.799172	0.988334	1.2367
INSM1	5.74316e-05	1	0.0277955	11.5389	3.58658	12.9429	0.310825	1.12168	3.60871
INSM2	0.00127684	1	0.0359987	5.67276	4.16189	5.47997	0.733663	0.966015	1.3167
INSR	0.0326151	1	0.172675	6.4319	5.5789	7.08539	0.867381	1.1016	1.27003
INSRR	0.0333419	1	0.174337	3.87468	4.0815	4.22042	1.05338	1.08923	1.03404
INTS7	0.0117634	1	0.0987149	7.65825	6.98748	7.07125	0.912412	0.923351	1.01199
INTU	0.00530983	1	0.0650472	5.49049	6.59069	4.24338	1.20038	0.772859	0.643845
IPCEF1	0.0138812	1	0.107883	4.6194	3.98715	4.22507	0.863132	0.914636	1.05967
IPO11	0.0472445	1	0.210991	5.81787	6.26339	6.10794	1.07658	1.04986	0.97518
IQCF6	0.0372103	1	0.185345	3.78552	3.93512	4.3033	1.03952	1.13678	1.09356
IQGAP1	0.000165042	1	0.0277955	9.58324	11.127	8.96592	1.16109	0.935583	0.805783
IQSEC2	0.0214809	1	0.137167	4.61616	5.02355	4.80909	1.08825	1.04179	0.957309
IRAK1BP1	0.0211092	1	0.135802	8.32428	7.2831	7.22542	0.874922	0.867993	0.99208
IRAK2	0.00153695	1	0.0390753	4.34458	5.07957	4.12235	1.16918	0.94885	0.811555
IRF1	0.0337159	1	0.17567	5.48249	6.15921	5.09642	1.12343	0.92958	0.827447
IRF6	0.00897557	1	0.0864698	5.8999	4.50263	6.04139	0.76317	1.02398	1.34175
IRF9	0.0104926	1	0.0939054	7.47918	8.81242	9.98545	1.17826	1.3351	1.13311
IRG1	0.0345637	1	0.177552	3.69637	3.86803	3.67588	1.04644	0.994454	0.950322
IRS2	0.00974014	1	0.0905579	9.05578	7.2979	10.884	0.805883	1.20188	1.49139
ISG15	0.000611615	1	0.029489	7.08826	10.4786	11.1115	1.47831	1.56759	1.0604
ISM1	0.0107256	1	0.0943956	4.01974	3.52412	3.42389	0.876703	0.851767	0.971557
ITCH	0.00293558	1	0.0495376	7.14378	7.94635	7.52848	1.11235	1.05385	0.947414
ITGA5	0.000148198	1	0.0277955	4.68682	8.32407	4.50493	1.77606	0.96119	0.541193
ITGAM	0.00469388	1	0.062945	4.08007	4.37552	4.20446	1.07241	1.03049	0.960907
ITGAV	0.00148601	1	0.0383469	9.84887	11.6984	10.2586	1.18779	1.0416	0.876919
ITGB1	5.31706e-05	1	0.0277955	6.29495	7.13344	5.55965	1.1332	0.883192	0.779378
ITGB2	0.00565079	1	0.0673766	4.00008	4.34155	4.04744	1.08537	1.01184	0.932258
ITGB3BP	0.0123046	1	0.10141	11.2809	10.8353	10.3556	0.9605	0.917982	0.955733
ITGB5	0.000430935	1	0.0278679	5.44838	7.21727	7.31677	1.32466	1.34292	1.01379
ITPKA	0.0218648	1	0.138123	4.68456	5.45779	4.72279	1.16506	1.00816	0.865329
ITPR1	0.00233634	1	0.0453171	4.29698	5.62965	5.20407	1.31014	1.2111	0.924403
ITPRIP	0.000412726	1	0.0277955	5.32187	7.73505	4.55624	1.45344	0.856135	0.589039
ITPRIPL2	0.00575097	1	0.0676117	5.39487	6.88253	4.80522	1.27575	0.890701	0.698176
ITSN2	0.0345014	1	0.177552	5.9519	6.21097	5.70427	1.04353	0.958395	0.918418
IVNS1ABP	0.00750919	1	0.0783888	8.7843	8.03359	7.56576	0.91454	0.861282	0.941766
IWS1	0.0277483	1	0.157075	8.86012	9.18033	7.65478	1.03614	0.863959	0.833824
JAG2	0.0482943	1	0.213426	8.1272	6.72308	7.08543	0.827232	0.871817	1.0539
JAK1	0.0141739	1	0.10919	6.60206	7.23394	6.14291	1.09571	0.930452	0.849179
JAK2	0.0252534	1	0.14925	4.85716	5.59469	4.70994	1.15184	0.969689	0.841858
JAK3	0.0196731	1	0.131014	3.89438	4.11385	3.97273	1.05636	1.02012	0.965696
JAKMIP1	0.00837814	1	0.0828898	7.21489	5.30026	7.71432	0.734629	1.06922	1.45546
JAKMIP2	0.000126059	1	0.0277955	7.27833	4.2076	6.14176	0.5781	0.843842	1.45968
JHDM1D	0.0229802	1	0.142038	7.10792	6.39896	8.3889	0.900257	1.18022	1.31098
JOSD1	0.0108849	1	0.0948144	9.39176	9.89653	8.42441	1.05375	0.896999	0.851248
JOSD2	0.00053793	1	0.0290473	5.13777	6.22507	5.33748	1.21163	1.03887	0.857417
JPH1	7.63307e-05	1	0.0277955	6.93788	4.81165	7.83901	0.693533	1.12989	1.62917
JPH4	0.0247718	1	0.147757	5.43454	4.68987	4.66865	0.862975	0.85907	0.995474
JUB	0.000296897	1	0.0277955	4.54405	7.40667	3.91743	1.62997	0.8621	0.528905
JUP	0.0233971	1	0.142685	8.34414	6.92218	9.22586	0.829586	1.10567	1.3328
KALRN	0.00615357	1	0.0704288	5.09484	4.63624	4.91742	0.909986	0.965176	1.06065
KBTBD8	0.00912578	1	0.0870323	6.17581	5.17177	4.86442	0.837424	0.787656	0.940571
KCNA1	0.0253481	1	0.149324	5.91923	4.02844	6.65142	0.680568	1.1237	1.65111
KCNA7	0.0228053	1	0.141636	3.73195	3.99039	3.59582	1.06925	0.963524	0.901121
KCNB2	0.000351006	1	0.0277955	6.14	4.37505	7.30993	0.712548	1.19054	1.67082
KCNC1	0.000435697	1	0.0278679	6.94151	5.13516	6.42487	0.739775	0.925573	1.25115
KCNC3	0.0387557	1	0.190166	4.3189	4.50426	4.30797	1.04292	0.997469	0.956421
KCND2	0.00204014	1	0.0431423	7.60409	4.76977	8.87091	0.627263	1.1666	1.85982
KCND3	0.0116604	1	0.0984459	4.87629	3.92033	4.63716	0.803957	0.95096	1.18285
KCNF1	0.0364463	1	0.183142	4.54268	3.91236	4.23829	0.861246	0.932994	1.08331
KCNG1	0.027929	1	0.157615	4.8066	6.09256	4.26392	1.26754	0.887098	0.699858
KCNH2	0.000514685	1	0.0289037	7.41958	5.46246	8.52232	0.736222	1.14863	1.56016
KCNH6	0.000616007	1	0.029489	5.35426	4.43776	6.11275	0.828826	1.14166	1.37744
[truncated: 2,743 more rows]
