# Supplementary material for: Reciprocal expression of INSM1 and YAP1 defines subgroups in small cell lung cancer
Source: Oncotarget. 2017 Aug 28;8(43):73745–56. doi: 10.18632/oncotarget.20572 (PMC5650296; doi:10.18632/oncotarget.20572)
Supplement: Supplementary file 3 [file oncotarget-08-73745-s003.xlsx]

## Sheet: Table S2
Term	Overlap	P-value	Adjusted P-value	Z-score	Combined Score	Genes
Focal adhesion_Homo sapiens_hsa04510	9/202	7.95638e-06	0.000436238	-1.92201	14.8712	CCND1;CAV2;LAMB2;HGF;CAV1;PDGFC;ITGA5;MYL9;BIRC3
Cytokine-cytokine receptor interaction_Homo sapiens_hsa04060	10/265	1.064e-05	0.000436238	-1.829	14.1516	TNFRSF12A;CCL20;HGF;PDGFC;TNFRSF10B;IL1RAP;OSMR;IL7R;CXCL5;TGFBR2
Hippo signaling pathway_Homo sapiens_hsa04390	8/153	8.06856e-06	0.000436238	-1.71242	13.2495	YAP1;WWTR1;LATS2;CCND1;SERPINE1;WTIP;CTGF;TGFBR2
PI3K-Akt signaling pathway_Homo sapiens_hsa04151	9/341	0.000442688	0.0108901	-1.96333	8.87406	CCND1;LAMB2;HGF;PDGFC;ITGA5;OSMR;IL7R;GNG11;EPHA2
Proteoglycans in cancer_Homo sapiens_hsa05205	7/203	0.000404533	0.0108901	-1.93569	8.74911	RRAS;CCND1;CAV2;HGF;CAV1;ITGA5;CD44
p53 signaling pathway_Homo sapiens_hsa04115	4/69	0.00112474	0.0230572	-1.59881	6.02718	CCND1;IGFBP3;SERPINE1;TNFRSF10B
AGE-RAGE signaling pathway in diabetic complications_Homo sapiens_hsa04933	4/101	0.00451822	0.061749	-1.83334	5.10525	COL3A1;CCND1;SERPINE1;TGFBR2
Hematopoietic cell lineage_Homo sapiens_hsa04640	4/88	0.00275553	0.0459564	-1.6115	4.96353	MME;ITGA5;IL7R;CD44
Protein digestion and absorption_Homo sapiens_hsa04974	4/90	0.00298903	0.0459564	-1.51048	4.65239	COL3A1;COL5A1;MME;COL5A2
Pathways in cancer_Homo sapiens_hsa05200	7/397	0.0163784	0.126232	-1.73607	3.59304	CCND1;MMP1;LAMB2;HGF;GNG11;BIRC3;TGFBR2
Melanoma_Homo sapiens_hsa05218	3/71	0.0115877	0.126232	-1.65153	3.41806	CCND1;HGF;PDGFC
Ras signaling pathway_Homo sapiens_hsa04014	5/227	0.0174466	0.126232	-1.59473	3.30051	RRAS;HGF;PDGFC;GNG11;EPHA2
FoxO signaling pathway_Homo sapiens_hsa04068	4/133	0.011738	0.126232	-1.57211	3.2537	CCND1;PLK2;IL7R;TGFBR2
Bacterial invasion of epithelial cells_Homo sapiens_hsa05100	3/78	0.0149198	0.126232	-1.44813	2.99711	CAV2;CAV1;ITGA5
Complement and coagulation cascades_Homo sapiens_hsa04610	3/79	0.0154353	0.126232	-1.43283	2.96545	PROCR;PROS1;SERPINE1
Small cell lung cancer_Homo sapiens_hsa05222	3/86	0.0193244	0.13205	-1.35469	2.74267	CCND1;LAMB2;BIRC3
ECM-receptor interaction_Homo sapiens_hsa04512	3/82	0.017042	0.126232	-1.25679	2.60111	LAMB2;ITGA5;CD44
Rheumatoid arthritis_Homo sapiens_hsa05323	3/90	0.0217678	0.140918	-1.25929	2.46768	MMP1;CCL20;CXCL5
TNF signaling pathway_Homo sapiens_hsa04668	3/110	0.0363962	0.213178	-1.37616	2.12704	CCL20;CXCL5;BIRC3
MicroRNAs in cancer_Homo sapiens_hsa05206	5/297	0.0472328	0.264074	-1.40134	1.86592	MIR214;CCND1;VIM;ITGA5;CD44
Nicotinate and nicotinamide metabolism_Homo sapiens_hsa00760	4/211	0.0156223	0.126232	-0.884804	1.83122	NT5E;NNMT
Bladder cancer_Homo sapiens_hsa05219	2/29	0.0299763	0.184354	-0.942453	1.59359	CCND1;MMP1
