# Supplementary material for: Reciprocal expression of INSM1 and YAP1 defines subgroups in small cell lung cancer
Source: Oncotarget. 2017 Aug 28;8(43):73745–56. doi: 10.18632/oncotarget.20572 (PMC5650296; doi:10.18632/oncotarget.20572)
Supplement: Supplementary file 4 [file oncotarget-08-73745-s004.xls]

## Sheet: IHC scores
	TMA ID	INSM1	YAP1	ASCL1	SYP	RB1
SCLC	SC1	50	120	50	M	120
	SC1	50	0	0	0	5		Legend:
	SC10	M	M	M	M	M		Score = (Staining intensity) x (% cells stained)
	SC10	180	0	170	5	0		M = core missing
	SC11	10	160	0	0	120
	SC11	10	160	0	0	140
	SC12	10	5	M	140	0
	SC12	120	5	0	0	0
	SC13	180	0	190	170	5
	SC13	M	M	M	170	M
	SC14	180	40	M	55	140
	SC14	180	20	140	75	140
	SC15	160	0	140	180	0
	SC15	140	0	120	180	0
	SC16	190	0	190	5	5
	SC16	190	10	150	30	5
	SC17	190	0	10	150	0
	SC17	190	0	20	45	0
	SC18	20	0	0	M	0
	SC18	10	0	5	90	0
	SC19	190	0	190	170	120
	SC19	190	0	190	150	120
	SC2	190	10	40	M	0
	SC2	190	60	60	M	0														`
	SC2	190	50	0	80	0
	SC2	190	10	50	10	0
	SC20	90	0	0	10	0
	SC20	10	0	0	10	0
	SC21	190	0	180	90	0
	SC21	190	0	170	160	0
	SC21	180	0	120	0	0
	SC21	170	0	70	0	0
	SC22	180	0	140	90	5
	SC22	190	0	140	150	5
	SC22	190	0	160	70	0
	SC22	180	0	160	110	0
	SC3	180	M	M	M	M
	SC3	160	0	40	M	5
	SC4	190	0	0	95	0
	SC4	M	M	M	95	M
	SC5	190	0	170	190	5
	SC5	190	0	180	190	5
	SC6	M	M	M	M	M
	SC6	190	10	170	0	0
	SC7	190	5	160	50	10
	SC7	190	5	160	50	10
	SC8	190	0	180	190	180
	SC8	190	0	M	190	170
	SC9	190	0	160	5	0
	SC9	150	0	30	M	0
NSCLC- Adenocarcinoma	AD1	0	60	0	0	160		Also included in SCLC TMA were duplicate cores from 6 adenocarcinoma and 6 squamous cell carcinoma lung tumors, along with seven cell line pellets.
	AD1	40	40	0	0	120
	AD2	70	160	10	0	80
	AD2	60	140	0	0	80
	AD3	5	140	0	0	70
	AD3	0	140	0	0	120
	AD4	80	10	80	5	180	`
	AD4	160	20	20	0	180
	AD5	M	M	M	0	M
	AD5	0	0	0	0	0
NSCLC- Squamous cell	SQ1	0	160	0	0	50
	SQ1	90	180	0	0	20
	SQ2	0	100	0	0	120
	SQ2	35	0	0	0	40
	SQ3	90	180	0	0	180
	SQ3	90	180	0	0	180
	SQ4	0	70	0	0	160
	SQ4	0	60	0	0	160
	SQ5	10	140	5	0	140
	SQ5	0	120	5	0	140
SCLC cell lines	H526	160	0	0	180	0
	H520	180	0	160	190	0
	SHP77	140	0	170	160	50
	SW1271	150	160	0	0	180
	H82	180	0	0	190	0
	H1048	160	140	5	0	0
	H2171	180	10	55	170	0

## Sheet: TMA Layout
								Dowlati/SCLC TMA
	1	2	3	4	5	6	7	8
A	SC1	SC1	SC2	SC2	SC2	SC2	SC3	SC3
B	SC4	SC4	SC5	SC5	SC6	SC6	SC7	SC7
C	SC8	SC8	SC9	SC9	SC10	SC10	SC11	SC11
D	SC12	SC12	SC13	SC13	SC14	SC14	SC15	SC15
E	SC16	SC16	SC17	SC17	SC18	SC18	SC19	SC19
F	SC20	SC20	SC21	SC21	SC21	SC21	SC22	SC22
G	SC22	SC22	H526	H520	SHP77	SW1271	H82	H1048
H	H2171	BLANK	AD1	AD1	AD2	AD2	AD3	AD3
I	AD4	AD4	AD5	AD5	BLANK	SQ1	SQ1	SQ2
J	SQ2	SQ3	SQ3	SQ4	SQ4	SQ5	SQ5	TONSIL
K	LUNG	LUNG	LUNG	LUNG	COLON	ADRENAL	BREAST	THYROID
		SCLC Cell Lines
		SCLC Cases
		NSCLC Cases - Adeno
		NSCLC Cases - Squamous
		Other Control Tissues
