# Supplementary material for: Reciprocal expression of INSM1 and YAP1 defines subgroups in small cell lung cancer
Source: Oncotarget. 2017 Aug 28;8(43):73745–56. doi: 10.18632/oncotarget.20572 (PMC5650296; doi:10.18632/oncotarget.20572)
Supplement: Supplementary file 5 [file oncotarget-08-73745-s005.xlsx]

## Sheet: Sup Table 4
Sample_ID	Sex	Chemo-response	Protein_Change	Mutation_Type
433	M	Y
459	F	Y	S834*	Nonsense_Mutation
474	M	Y	splice site 1390-1G>T	Splice_Site
475	M	Y	splice site 1332+2T>A	Splice_Site
476	M	N	splice site 539+1G>A	Splice_Site
477	F	N	loss, exons 2-27, rearrangement	Loss, rearrangement
478	F	Y
479	F	Y
480	M	N
481	F	N	loss, exons 18-23	Loss
482	F	Y	Q384*	Nonsense_Mutation
483	F	Y	E268fs*18	Frame_Shift_Del
484	M	N	splice site 138-1G>T	Splice_Site
486	F	Y	R445*	Nonsense_Mutation
487	F	Y	A16_A18del, R544fs*11	Deletion, Frame_Shift_Del
488	F	Y	Q471*	Nonsense_Mutation
489	M	N
490	F	Y	E53*	Nonsense_Mutation
491	M	Y	P371fs*11	Frame_Shift_Del
492	M	N
493	M	Y	loss exons 18-27	Loss
494	M	N
495	F	N	S829*	Nonsense_Mutation
496	F	N
497	M	N
498	M	Y	R579*	Nonsense_Mutation
499	F	Y
500	M	N	splice site 2107-1G>C	Splice_Site
501	M	Y	loss	Loss
502	M	N
503	M	Y	R355fs*12	Frame_Shift_Del
504	F	Y	P777fs*33	Frame_Shift_Del
505	F	Y	A562P	Missense_Mutation
506	M	Y	R73fs*36	Frame_Shift_Del
507	M	N
509	F	Y
510	F	Y	splice site 137+1G>T	Splice_Site
511	M	N	R7fs*24	Frame_Shift_Del
512	F	N
534	M	Y	loss exons 25-26	Loss
563	F	Y	E747_E748>D*	Nonsense_Mutation
583	M	Y	splice site 1216-1G>C	Splice_Site
592	M	Y	S634*	Nonsense_Mutation
604	F	Y	loss exons 3-17	Loss
606	F	Y	Q62*	Nonsense_Mutation
607	F	N	splice site 2212-2A>G	Splice_Site
610	M	Y	R73fs*36	Frame_Shift_Del
624	M	Y	E554*	Nonsense_Mutation
626	F	Y	K341*	Nonsense_Mutation
630	F	N
632	M	N	splice site 138-2A>C	Splice_Site
634	M	N	splice site 2490-2A>G	Splice_Site
636	M	N	RB1-USP24 fusion	Fusion
642	M	Y	loss exons 3-6	Loss
643	M	Y	A17fs*3	Frame_Shift_Del
644	F	Y	splice site 2107-2A>T	Splice_Site
649	M	Y
653	F	Y	G203W, K192R, splice site 607+1G>T	Missense_Mutation, Splice_Site
657	M	N	E737D	Missense_Mutation
660	F	Y	splice site 1498+1G>A	Splice_Site
664	M	N	1274fs*2	Frame_Shift_Del
